# Supplementary material for: A reanalysis and integration of transcriptomics and proteomics datasets unveil novel drug targets for Mekong schistosomiasis
Source: Sci Rep. 2024 Jun 5;14:12969. doi: 10.1038/s41598-024-63869-0 (PMC11153569; doi:10.1038/s41598-024-63869-0)
Supplement: Supplementary file 1 — Supplementary Information 1. [file 41598_2024_63869_MOESM1_ESM.xlsx]

## Sheet: All kinase in male (407)
No.	Transcripts_ID	Entry	Protein_Names	Count_m
1	comp217_seq0	Q5DAM7	Pyruvate kinase (EC 2.7.1.40)	86957.5
2	comp203_seq1	Q5DA21	Calmodulin 3b (Phosphorylase kinase, delta)	37369.3
3	comp490_seq2	A0A094ZKW6	Serine/threonine-protein kinase PAK 3	36917.9
4	comp517_seq1	Q86BY2	Adenylate kinase (Adenylate kinase 1) (EC 2.7.4.3)	34099.5
5	comp1214_seq2	C1LED7	ATP-dependent 6-phosphofructokinase (ATP-PFK) (Phosphofructokinase) (EC 2.7.1.11) (Phosphohexokinase)	24452.6
6	comp854_seq1	A0A094ZXT8	Phosphatidylinositol 4-phosphate 5-kinase type-1 alpha	21853
7	comp1461_seq1	G4VJQ1	Serine/threonine kinase	20874
8	comp1173_seq0	C1LFZ8	Arginine kinase (EC 2.7.3.3)	19716.9
9	comp619_seq0	A0A183K0U3	Non-specific serine/threonine protein kinase (EC 2.7.11.1)	16935.7
10	comp2281_seq1	A0A094ZRV2	Serine/threonine-protein kinase TAO1	16364.5
11	comp2109_seq1	A0A094ZRS3	Microtubule-associated serine/threonine-protein kinase 4	15902.3
12	comp2878_seq3	G4VAJ8	Protein kinase	15047.3
13	comp504_seq6	A0A094ZNM2	MOB kinase activator-like 4	13368.4
14	comp1316_seq0	D2JWR5	cAMP-dependent protein kinase catalytic subunit	12891.8
15	comp1218_seq4	A0A094ZLA2	Connector enhancer of kinase suppressor of ras 2	12780.7
16	comp1774_seq1	A0A094ZDY4	Serine/threonine-protein kinase PINK1, mitochondrial	12378
17	comp1098_seq1	B3W669	Protein KINase (EC 2.7.11.1)	11639
18	comp2481_seq0	G4V9Y4	Phosphorylase b kinase regulatory subunit	11532.1
19	comp2123_seq1	G4V7X6	Serine/threonine kinase	11246.7
20	comp419_seq0	G4VT88	Related to multifunctional cyclin-dependent kinase-related	10405.2
21	comp2100_seq2	G4LVH5	Non-specific serine/threonine protein kinase (EC 2.7.11.1)	10150.9
22	comp1714_seq1	G4VTD6	Putative hepatocyte growth factor-regulated tyrosine kinase substrate (Hgs)	9950.07
23	comp2259_seq0	G4VFB9	Protein kinase (EC 2.7.11.1)	9619.95
24	comp3906_seq0	G4VF42	Serine/threonine kinase	9616.69
25	comp1343_seq0	C1L586	Serine-threonine kinase receptor-associated protein	9376.95
26	comp203_seq0	C1L9Q8	Calmodulin 3b (Phosphorylase kinase, delta)	9369.78
27	comp2552_seq0	A0A095ATV1	Dual specificity tyrosine-phosphorylation-regulated kinase 2	9138
28	comp2852_seq0	A0A095BYQ1	cGMP-dependent protein kinase, isozyme 1	9006
29	comp3735_seq0	A0A095ANK3	Inactive tyrosine-protein kinase 7	8771.03
30	comp2752_seq0	G4LW63	Protein kinase	8683.51
31	comp3445_seq1	Q26566	Receptor protein-tyrosine kinase (EC 2.7.10.1)	8471.15
32	comp3151_seq4	A0A095C927	Mitogen-activated protein kinase kinase kinase 15	8131.56
33	comp3628_seq1	G4V9Q2	Serine/threonine kinase	7823.82
34	comp3559_seq0	G4VCS7	Protein kinase	7544.46
35	comp1178_seq1	A0A095C596	Receptor protein-tyrosine kinase (EC 2.7.10.1)	7226.37
36	comp996_seq2	A0A095AK18	Pantothenate kinase 4	7104.99
37	comp2999_seq0	G4LWP9	Receptor protein serine/threonine kinase (EC 2.7.11.30)	7013
38	comp1316_seq2	D2JWR5	cAMP-dependent protein kinase catalytic subunit	6930.53
39	comp4288_seq1	G4VPT2	Protein kinase	6743.08
40	comp2897_seq2	G4VSZ2	Protein kinase (EC 2.7.11.17)	6693.48
41	comp2148_seq1	G4VSL9	Serine/threonine kinase (EC 2.7.11.11)	6489.99
42	comp2368_seq0	G4VBQ0	Protein kinase	6466.71
43	comp2003_seq0	C1L4B0	Casein kinase I isoform alpha (EC 2.7.11.1)	6458.83
44	comp4161_seq1	G4V6J5	G protein-coupled receptor kinase (EC 2.7.11.-)	6432.52
45	comp3465_seq0	A0A095C6Z9	Calcium/calmodulin-dependent protein kinase type 1G	6387.69
46	comp3968_seq0	G4VDF7	Protein kinase (EC 2.7.11.25)	6308.38
47	comp3509_seq0	G4V7H6	Putative glycogen synthase kinase 3-related (Gsk3) (EC 2.7.11.26)	6265.47
48	comp2705_seq0	A0A095CC67	Mitogen-activated protein kinase kinase kinase kinase 5 (Fragment)	6250.78
49	comp1301_seq0	C1L4H6	Uridylate kinase (EC 2.7.4.-)	6180
50	comp4996_seq0	G4V732	Dual specificity kinase	6155
51	comp4214_seq1	Q6YHU9	LOK-like protein kinase	6068.55
52	comp2414_seq1	A0A095A4D0	Choline/ethanolamine kinase	6025.81
53	comp3944_seq0	A0A094ZJN8	Cyclin-dependent kinase 11B	5990.14
54	comp4358_seq1	G4VJ20	Protein kinase	5810.36
55	comp1193_seq0	A0A094ZHF2	Receptor protein serine/threonine kinase (EC 2.7.11.30) (Fragment)	5785.77
56	comp2920_seq0	C7DT89	Receptor protein-tyrosine kinase (EC 2.7.10.1)	5770.33
57	comp3178_seq5	A0A094ZUX3	Serine/threonine-protein kinase PAK 3 (Fragment)	5669.08
58	comp619_seq1	A0A183K0U3	Non-specific serine/threonine protein kinase (EC 2.7.11.1)	5560.31
59	comp4287_seq1	G4V7L2	Protein kinase	5473.83
60	comp517_seq0	Q86BY2	Adenylate kinase (Adenylate kinase 1) (EC 2.7.4.3)	5438.71
61	comp5093_seq1	A0A095C7D4	Non-specific serine/threonine protein kinase (EC 2.7.11.1)	5380
62	comp3586_seq0	G4M1B1	Mitogen-activated protein kinase (EC 2.7.11.24)	5375.84
63	comp4968_seq0	A0A095AF03	Mitogen-activated protein kinase (EC 2.7.11.24)	5374
64	comp2984_seq0	G4V711	Serine/threonine kinase (EC 2.7.11.25)	5343
65	comp4031_seq0	G4LYF9	Serine/threonine kinase (EC 2.7.11.1)	5139
66	comp1084_seq2	A0A095A0E1	Serine/threonine-protein kinase 38-like	5132
67	comp5795_seq0	G4VHN7	Putative map-kinase activating death domain protein	5044.45
68	comp2782_seq2	A0A1W6RZ57	Serine/threonine-protein kinase RIOK-2 (EC 2.7.11.1)	5006.2
69	comp4889_seq0	G4V5Z2	Tyrosine-protein kinase (EC 2.7.10.2)	4973.97
70	comp517_seq4	Q86BY2	Adenylate kinase (Adenylate kinase 1) (EC 2.7.4.3)	4928.85
71	comp2907_seq0	A0A095AY65	5'-AMP-activated protein kinase subunit gamma-1 (Fragment)	4855
72	comp6207_seq1	G4LZX9	Serine/threonine kinase	4801.8
73	comp4250_seq0	C1LGZ6	Tyrosine-protein kinase (EC 2.7.10.2)	4777
74	comp5127_seq2	D1H0Y7	Abl kinase 1	4763.73
75	comp2965_seq1	C7TXQ4	Fak-like tyrosine kinase (EC 2.7.10.1)	4693.83
76	comp3257_seq0	G4VF74	Pyruvate kinase (EC 2.7.1.40)	4682
77	comp3746_seq0	G4VGN6	Putative phosphatidylinositol 4-kinase type-II	4604.39
78	comp4021_seq2	G4LZX4	Serine/threonine kinase (EC 2.7.11.12)	4574.46
79	comp2100_seq3	G4LVH6	Non-specific serine/threonine protein kinase (EC 2.7.11.1)	4498.39
80	comp3117_seq1	C1LH53	Dual specificity mitogen-activated protein kinase kinase 6 (EC 2.7.12.2)	4454
81	comp5739_seq1	A0A094ZMH4	Dual specificity tyrosine-phosphorylation-regulated kinase 1B	4427
82	comp5413_seq2	A0A095A1X6	Cyclin-G-associated kinase	4341.3
83	comp4854_seq0	G4VAW0	Serine/threonine kinase	4326.99
84	comp1770_seq4	A0A183MQV7	Ribokinase (RK) (EC 2.7.1.15)	4307.11
85	comp2179_seq1	A0A095BVD2	Serine/threonine-protein kinase RIO1	4253
86	comp3358_seq0	A0A095C742	Phosphatidylinositol 3-kinase regulatory subunit alpha	4232.66
87	comp65_seq2	G4VLU8	Putative glycerol kinase (EC 2.7.1.30)	4214.64
88	comp3279_seq0	Q70DV1	Tyrosine-protein kinase (EC 2.7.10.2)	4211
89	comp432_seq0	A0A094ZUN9	Cyclin-dependent kinase 14 (Fragment)	4183.34
90	comp4560_seq1	G4VNY3	Ribosomal protein S6 kinase (EC 2.7.11.1)	4174.21
91	comp5140_seq1	G4LYB2	Serine/threonine kinase	4098.44
92	comp3098_seq0	A0A095C6Z9	Calcium/calmodulin-dependent protein kinase type 1G	4097
93	comp3866_seq0	C1LG56	Tyrosine-protein kinase (EC 2.7.10.2)	3939.16
94	comp5983_seq1	G4VLK1	G protein-coupled receptor kinase (EC 2.7.11.-)	3842.59
95	comp5532_seq1	A0A094ZNF0	Mitogen-activated protein kinase-binding protein 1	3805.78
96	comp3413_seq1	C1L5E7	Casein kinase II subunit beta (CK II beta)	3804.79
97	comp4766_seq0	Q5D9F6	Mitogen-activated protein kinase (EC 2.7.11.24)	3782
98	comp3114_seq0	C1LF96	Ethanolamine kinase 1 (EC 2.7.1.82)	3751
99	comp2496_seq2	C1L6Q8	Neuronal cyclin-dependent kinase 5 (EC 2.7.11.22)	3735.87
100	comp3979_seq1	G4VLY7	Putative camp-dependent protein kinase catalytic subunit (EC 2.7.11.11)	3697
101	comp3178_seq1	A0A094ZUX3	Serine/threonine-protein kinase PAK 3 (Fragment)	3693.54
102	comp3878_seq0	A0A095AK52	Protein kinase C (EC 2.7.11.13)	3673
103	comp1723_seq2	A0A095C4S5	cAMP-dependent protein kinase regulatory subunit	3614.2
104	comp2801_seq1	A0A095CBV3	Mitogen-activated protein kinase (EC 2.7.11.24)	3612.8
105	comp2744_seq4	G4V7A7	Tyrosine kinase	3610.61
106	comp526_seq3	G4VNF5	Serine/threonine kinase	3542.85
107	comp4994_seq0	Q7YSY1	Tyrosine-protein kinase (EC 2.7.10.2)	3452
108	comp5522_seq2	G4VGP5	Serine/threonine kinase (EC 2.7.11.1)	3383.12
109	comp5068_seq1	A0A095AFK6	Cyclin-dependent kinase 16	3375
110	comp3478_seq1	G4VEW3	Dual specificity kinase	3262.08
111	comp4857_seq0	G4VDG4	Serine/threonine kinase	3214.07
112	comp4916_seq0	G4M1I2	Serine/threonine kinase	3195.29
113	comp5283_seq0	G4VC54	Tyrosine-protein kinase (EC 2.7.10.2)	3190.56
114	comp6380_seq1	A0A095C3T2	Receptor protein-tyrosine kinase (EC 2.7.10.1)	3156
115	comp3043_seq1	C1L449	Cell division protein kinase 9-B (EC 2.7.11.22)	3090.79
116	comp4266_seq0	A0A075A2Z6	Protein kinase C (EC 2.7.11.13)	3090.69
117	comp6131_seq0	G4V6E6	Diacylglycerol kinase (DAG kinase) (EC 2.7.1.107)	3014
118	comp5643_seq1	A0A094ZSZ9	SH3 domain-containing kinase-binding protein 1	2994
119	comp5971_seq0	G4V7A4	Phosphatidylinositol-4,5-bisphosphate 3-kinase catalytic subunit alpha PI3K (EC 2.7.1.153)	2956.31
120	comp5552_seq0	A0A095CCJ3	Serine/threonine-protein kinase tousled-like 2	2946.28
121	comp6868_seq0	A0A094ZLE2	Serine/threonine kinase SAD-1 (Fragment)	2881.61
122	comp5959_seq0	A0A095AH58	Serine/threonine-protein kinase/endoribonuclease IRE2	2866
123	comp3334_seq2	A0A095BUS0	Serine/threonine-protein kinase haspin	2811.95
124	comp6055_seq0	C1LE74	Receptor protein serine/threonine kinase (EC 2.7.11.30)	2804.6
125	comp6600_seq0	A0A094ZYZ4	Tyrosine-protein kinase (EC 2.7.10.2)	2780
126	comp4373_seq0	C1LEN7	Mitogen-activated protein kinase (EC 2.7.11.24)	2766
127	comp5786_seq0	A0A094ZYJ4	Serine/threonine-protein kinase LATS1	2736.3
128	comp4299_seq0	G4VLZ9	Uridine kinase (EC 2.7.1.48)	2733.99
129	comp2950_seq9	C1LFA8	Dual specificity protein kinase CLK2 (EC 2.7.12.1)	2717.51
130	comp4720_seq0	G4LUZ9	Serine/threonine kinase	2715.2
131	comp2069_seq3	A0A094ZLI3	Serine/threonine-protein kinase STK11 (Fragment)	2663.99
132	comp6093_seq0	A0A094ZVI5	Serine/threonine-protein kinase PAK mbt	2655.48
133	comp2878_seq7	G4VAJ8	Protein kinase	2624.51
134	comp3159_seq1	Q86F00	Clone ZZD1250 mRNA sequence (Integrin-linked kinase-associated serine/threonine phosphatase 2C) (EC 3.1.3.16)	2547.26
135	comp2123_seq0	G4V7X6	Serine/threonine kinase	2534.04
136	comp4126_seq2	G4V778	Protein kinase	2485.38
137	comp65_seq0	G4VLU8	Putative glycerol kinase (EC 2.7.1.30)	2455.61
138	comp5732_seq0	A0A095C2F3	Receptor protein serine/threonine kinase (EC 2.7.11.30)	2419.59
139	comp2109_seq0	A0A094ZRS3	Microtubule-associated serine/threonine-protein kinase 4	2395.67
140	comp4823_seq3	C1LIB7	Cyclin-Dependent Kinase	2379.63
141	comp5387_seq1	G4LWR2	Serine/threonine kinase	2356
142	comp3673_seq0	G4M1S4	Kinase (EC 2.7.11.1)	2334.84
143	comp3065_seq0	C1L4W2	Guanylate kinase (EC 2.7.4.8)	2304.08
144	comp4511_seq2	G4LZV8	PI3kinase, putative (EC 2.7.1.137)	2295.53
145	comp5447_seq3	A0A095BZW8	Myosin light chain kinase, smooth muscle	2253.48
146	comp3628_seq0	G4V9Q2	Serine/threonine kinase	2189.15
147	comp6843_seq0	Q69G16	Protein kinase C (EC 2.7.11.13)	2155
148	comp5021_seq1	A0A094ZKU6	N-terminal kinase-like protein	2152.1
149	comp5981_seq1	C1L3S7	Cyclin-dependent kinase-like 1 (EC 2.7.11.22)	2134
150	comp4539_seq0	G4VRZ1	Inositol-pentakisphosphate 2-kinase (EC 2.7.1.158)	2100.44
151	comp5410_seq0	C1LFX7	Protein kinase	2055
152	comp5572_seq3	A0A094ZQE6	Phosphatidylinositol 4-phosphate 3-kinase C2 domain-containing subunit alpha	2007.15
153	comp5577_seq0	G4VP68	Tyrosine kinase	1993.15
154	comp6738_seq1	Q9NH62	Tyrosine-protein kinase (EC 2.7.10.2)	1962
155	comp3178_seq6	A0A094ZUX3	Serine/threonine-protein kinase PAK 3 (Fragment)	1944.02
156	comp6111_seq0	G4VT52	Protein kinase (EC 2.7.12.2)	1943.92
157	comp5359_seq0	A0A095BWV3	AP2-associated protein kinase 1	1942.1
158	comp2897_seq1	G4VSZ0	Protein kinase (EC 2.7.11.17)	1929.78
159	comp626_seq4	A0A094ZHV8	Casein kinase I isoform delta	1923.54
160	comp2794_seq5	A0A095ASB2	Inositol hexakisphosphate and diphosphoinositol-pentakisphosphate kinase 2	1916.49
161	comp7411_seq0	C7DT90	Receptor protein-tyrosine kinase (EC 2.7.10.1) (Fragment)	1898.22
162	comp7633_seq0	A0A1J0MM95	Tyrosine-protein kinase (EC 2.7.10.2)	1811
163	comp5138_seq0	G4V7Q8	Protein kinase	1810.51
164	comp3363_seq0	A0A094ZMP4	Guanylate kinase	1803.98
165	comp4981_seq1	G4VJ06	Serine/threonine kinase	1794.54
166	comp7282_seq0	A0A095AP22	Serine/threonine-protein kinase PAK 3	1790
167	comp5563_seq2	A0A094ZWP5	Protein kinase C (EC 2.7.11.13)	1782.94
168	comp7583_seq1	G4VT91	Tyrosine kinase	1779.53
169	comp5000_seq0	G4LZG2	Serine/threonine kinase	1771.32
170	comp8769_seq1	A0A095AMN1	Serine/threonine-protein kinase SIK3	1760
171	comp1407_seq2	A0A094ZDB6	Putative glycerol kinase 5	1730.57
172	comp1178_seq10	G4VTP9	Receptor protein-tyrosine kinase (EC 2.7.10.1)	1658.78
173	comp8051_seq1	G4VLP0	Tyrosine-protein kinase (EC 2.7.10.2)	1651.48
174	comp4287_seq3	A0A094ZRV5	Serine/threonine-protein kinase mig-15	1644.9
175	comp5025_seq2	A0A094ZHE2	cGMP-dependent protein kinase (EC 2.7.11.12)	1640.02
176	comp6175_seq1	C1LJV8	Ribosomal protein S6 kinase beta-2 (EC 2.7.11.1)	1632
177	comp5767_seq2	A0A095BTC2	Diacylglycerol kinase (DAG kinase) (EC 2.7.1.107) (Fragment)	1631.73
178	comp5447_seq1	A0A095BZW8	Myosin light chain kinase, smooth muscle	1618.96
179	comp7499_seq0	G4V7A0	Protein kinase	1570.93
180	comp5021_seq2	A0A094ZKU6	N-terminal kinase-like protein	1557.9
181	comp5532_seq0	A0A094ZNF0	Mitogen-activated protein kinase-binding protein 1	1557.16
182	comp2744_seq1	G4V7A7	Tyrosine kinase	1527.91
183	comp5770_seq0	G4VPK4	Protein kinase	1516.08
184	comp9160_seq1	G4LUV8	Diacylglycerol kinase (DAG kinase) (EC 2.7.1.107)	1513
185	comp3445_seq0	Q26566	Receptor protein-tyrosine kinase (EC 2.7.10.1)	1411.01
186	comp6637_seq1	G4VCT2	Putative calcium/calmodulin-dependent protein kinase (EC 2.7.11.17)	1388.86
187	comp7839_seq0	G4VGE2	Serine/threonine kinase	1366.44
188	comp6997_seq0	G7YGF3	Serine/threonine-protein kinase-transforming protein Rmil	1344.49
189	comp5572_seq1	A0A094ZQE6	Phosphatidylinositol 4-phosphate 3-kinase C2 domain-containing subunit alpha	1344.34
190	comp1313_seq1	G4VFP8	Receptor protein serine/threonine kinase (EC 2.7.11.30)	1337.97
191	comp7015_seq0	G4VTV4	Serine/threonine kinase	1301.03
192	comp6954_seq0	G4LX52	Tyrosine kinase	1296.95
193	comp1218_seq3	A0A094ZLA2	Connector enhancer of kinase suppressor of ras 2	1294.84
194	comp5636_seq1	G4VSL5	Putative 6-phosphofructo-2-kinase/fructose-2,6-bisphosph at ase	1289.57
195	comp5522_seq3	G4VGP5	Serine/threonine kinase (EC 2.7.11.1)	1254.68
196	comp5619_seq2	Q5D967	Kinase (EC 2.7.-.-)	1242.25
197	comp1756_seq2	C7DT90	Receptor protein-tyrosine kinase (EC 2.7.10.1) (Fragment)	1237.24
198	comp4035_seq0	A0A094ZFX2	Serine/threonine-protein kinase-transforming protein Rmil	1231.12
199	comp7329_seq0	G4VL87	Protein kinase	1224
200	comp7269_seq1	A0A095A1R9	Eukaryotic elongation factor 2 kinase	1223.62
201	comp8132_seq1	A0A095BZ94	Membrane-associated guanylate kinase, WW and PDZ domain-containing protein 3 (Fragment)	1184.12
202	comp1218_seq5	A0A094ZLA2	Connector enhancer of kinase suppressor of ras 2	1162.14
203	comp2794_seq11	A0A095ASB2	Inositol hexakisphosphate and diphosphoinositol-pentakisphosphate kinase 2	1156.65
204	comp4217_seq2	A0A095C0N9	Cell division cycle 7-related protein kinase	1151
205	comp2046_seq2	C1LLW8	Thymidylate kinase (EC 2.7.4.9)	1149.04
206	comp1316_seq1	D2JWR5	cAMP-dependent protein kinase catalytic subunit	1145.64
207	comp5878_seq1	G4M1E6	Receptor protein-tyrosine kinase (EC 2.7.10.1)	1132.91
208	comp6119_seq0	A0A095C9J6	cAMP-dependent protein kinase type II regulatory subunit (Fragment)	1105.46
209	comp2801_seq0	A0A183K8Q4	Mitogen-activated protein kinase (EC 2.7.11.24)	1091.79
210	comp7795_seq0	A0A094ZR29	Non-specific serine/threonine protein kinase (EC 2.7.11.1)	1074.24
211	comp8791_seq0	G4V9C4	Putative serine/threonine-protein kinase STE20	1066
212	comp490_seq3	A0A094ZKW6	Serine/threonine-protein kinase PAK 3	1029.32
213	comp6119_seq2	A0A095C9J6	cAMP-dependent protein kinase type II regulatory subunit (Fragment)	1017.04
214	comp8898_seq0	A0A094ZKV8	Serine-protein kinase ATM	1015.94
215	comp2794_seq9	A0A095ASB2	Inositol hexakisphosphate and diphosphoinositol-pentakisphosphate kinase 2	1004.52
216	comp6362_seq1	G4VRE7	Protein kinase	1002.79
217	comp6310_seq1	C1LEW7	Delta-1-pyrroline-5-carboxylate synthase [Includes: Glutamate 5-kinase (GK) (EC 2.7.2.11) (Gamma-glutamyl kinase); Gamma-glutamyl phosphate reductase (GPR) (EC 1.2.1.41) (Glutamate-5-semialdehyde dehydrogenase) (Glutamyl-gamma-semialdehyde dehydrogenase)]	996.42
218	comp3944_seq3	A0A094ZJN8	Cyclin-dependent kinase 11B	983.25
219	comp7639_seq0	G4LZG2	Serine/threonine kinase	973.96
220	comp5447_seq2	A0A095BZW8	Myosin light chain kinase, smooth muscle	932.86
221	comp5767_seq0	A0A095BTC2	Diacylglycerol kinase (DAG kinase) (EC 2.7.1.107) (Fragment)	931.66
222	comp6805_seq8	G4VR18	Serine/threonine kinase (EC 2.7.11.1)	926.83
223	comp9513_seq0	G4VKC3	Protein kinase	923
224	comp7067_seq0	G4LZY5	Kinase, putative	921.41
225	comp2100_seq4	G4LVH5	Non-specific serine/threonine protein kinase (EC 2.7.11.1)	918.71
226	comp6362_seq0	G4VRE7	Protein kinase	915.63
227	comp6959_seq0	C7DT89	Receptor protein-tyrosine kinase (EC 2.7.10.1)	898.65
228	comp5522_seq0	G4VGP5	Serine/threonine kinase (EC 2.7.11.1)	881.12
229	comp2091_seq1	Q6PMM5	Mitogen-activated protein kinase (EC 2.7.11.24)	871.59
230	comp3624_seq1	A0A1S8WYX9	Diacylglycerol kinase catalytic domain protein (Fragment)	864.38
231	comp6825_seq4	Q5DFM9	Inositol-tetrakisphosphate 1-kinase (EC 2.7.1.134)	852.7
232	comp6435_seq0	C1LDG8	LIM motif-containing protein kinase 1 (EC 2.7.11.1)	851.8
233	comp8294_seq0	A0A095AXP3	Leucine-rich repeat and guanylate kinase domain-containing protein	844
234	comp6069_seq0	A0A095AZI1	Serine/threonine-protein kinase NIM1 (Fragment)	844
235	comp3467_seq5	G4VD93	Phosphatidylinositol-4,5-bisphosphate 3-kinase catalytic subunit alpha PI3K (EC 2.7.1.137)	841.72
236	comp1218_seq0	A0A094ZLA2	Connector enhancer of kinase suppressor of ras 2	836.43
237	comp2794_seq2	A0A095ASB2	Inositol hexakisphosphate and diphosphoinositol-pentakisphosphate kinase 2	822.15
238	comp9084_seq0	A0A095AUU3	Serine/threonine-protein kinase Nek10	817.72
239	comp1714_seq3	G4VTD6	Putative hepatocyte growth factor-regulated tyrosine kinase substrate (Hgs)	805.51
240	comp6559_seq1	C1LF04	Putative vertebrate brain-enriched guanylate kinase-associated protein	802.06
241	comp2148_seq0	G4VSL9	Serine/threonine kinase (EC 2.7.11.11)	801.94
242	comp3151_seq2	A0A095C927	Mitogen-activated protein kinase kinase kinase 15	787.81
243	comp6868_seq1	A0A095C016	Serine/threonine kinase SAD-1	787.39
244	comp3159_seq0	C1L6A9	Integrin-linked kinase-associated serine/threonine phosphatase 2C (EC 3.1.3.16)	787.06
245	comp7846_seq0	G4VP87	Dual specificity serine/threonine tyrosine kinase	782.18
246	comp3708_seq2	C1L400	Kinase (EC 2.7.-.-)	781.71
247	comp8359_seq1	G4V912	Serine/threonine kinase	774.61
248	comp5873_seq0	G4VNL9	Nucleoside diphosphate kinase (EC 2.7.4.6)	771.99
249	comp6093_seq1	A0A094ZVI5	Serine/threonine-protein kinase PAK mbt	754.88
250	comp4021_seq0	A0A094ZXP3	cGMP-dependent protein kinase 1	738.97
251	comp7626_seq0	Q6YHU9	LOK-like protein kinase	732.13
252	comp8349_seq2	G4V918	Tyrosine kinase	713.91
253	comp2794_seq8	A0A095ASB2	Inositol hexakisphosphate and diphosphoinositol-pentakisphosphate kinase 2	712.05
254	comp5319_seq1	G4VRV4	Galactokinase (EC 2.7.1.6)	706.18
255	comp2744_seq6	G4V7A7	Tyrosine kinase	690.13
256	comp5319_seq0	G4VRV4	Galactokinase (EC 2.7.1.6)	688.52
257	comp3413_seq0	C1L5E7	Casein kinase II subunit beta (CK II beta)	682.46
258	comp2744_seq14	G4V7A7	Tyrosine kinase	680.93
259	comp10104_seq0	G4LWI4	Protein kinase (EC 2.7.11.25)	675.76
260	comp8383_seq1	G4LZA5	Serine/threonine kinase (EC 2.7.11.11)	652
261	comp7015_seq1	A0A095B248	Serine/threonine-protein kinase MAK (Fragment)	650.25
262	comp4214_seq0	Q6YHU9	LOK-like protein kinase	646.23
263	comp5572_seq0	A0A094ZQE6	Phosphatidylinositol 4-phosphate 3-kinase C2 domain-containing subunit alpha	638.34
264	comp7953_seq0	A0A095BU95	TBC domain-containing protein kinase-like protein	621.67
265	comp6805_seq6	G4VR18	Serine/threonine kinase (EC 2.7.11.1)	613.9
266	comp3586_seq3	G4M1B1	Mitogen-activated protein kinase (EC 2.7.11.24)	604.8
267	comp6297_seq1	Q968T5	Kinase (EC 2.7.-.-)	596.66
268	comp2878_seq6	G4VAJ8	Protein kinase	594.73
269	comp5572_seq2	A0A094ZQE6	Phosphatidylinositol 4-phosphate 3-kinase C2 domain-containing subunit alpha	584.11
270	comp3043_seq0	C1L449	Cell division protein kinase 9-B (EC 2.7.11.22)	572.21
271	comp5127_seq3	A0A094ZJ79	Tyrosine-protein kinase Abl	567.83
272	comp7819_seq0	C1LEL0	Nucleoside-diphosphate kinase (EC 2.7.4.6)	567.65
273	comp8580_seq0	C1M0Q3	Serine/threonine kinase	567.05
274	comp5140_seq0	G4LYB2	Serine/threonine kinase	549.6
275	comp8349_seq0	G4V918	Tyrosine kinase	547.09
276	comp7166_seq0	A0A095C883	Cyclin-dependent kinase 20	546.23
277	comp5127_seq1	A0A094ZJ79	Tyrosine-protein kinase Abl	544.77
278	comp2744_seq2	G4V7A7	Tyrosine kinase	541.18
279	comp3178_seq3	A0A094ZUX3	Serine/threonine-protein kinase PAK 3 (Fragment)	531.24
280	comp9050_seq1	A0A094ZHJ8	Serine/threonine-protein kinase 33	499
281	comp3305_seq1	G4LUJ9	Choline/ethanolamine kinase, putative	498.56
282	comp8664_seq0	A0A095BZR7	Serine/threonine-protein kinase greatwall	493
283	comp11204_seq0	G4LX39	cGMP-dependent protein kinase,putative (EC 2.7.11.12)	492
284	comp8260_seq0	G4LXR2	Protein kinase (Fragment)	489
285	comp2046_seq1	C1LLW8	Thymidylate kinase (EC 2.7.4.9)	488.18
286	comp8132_seq0	A0A095BZ94	Membrane-associated guanylate kinase, WW and PDZ domain-containing protein 3 (Fragment)	486.98
287	comp7065_seq1	Q5DAM7	Pyruvate kinase (EC 2.7.1.40)	482
288	comp7273_seq1	A0A094ZQS1	5'-AMP-activated protein kinase subunit gamma-1	474.64
289	comp3586_seq1	G4M1B1	Mitogen-activated protein kinase (EC 2.7.11.24)	472.6
290	comp4161_seq0	A0A095ANH6	G protein-coupled receptor kinase (EC 2.7.11.-)	471.55
291	comp11170_seq0	A0A095AML6	Adenylate kinase 9	469.06
292	comp8731_seq1	C1L4S7	Serine/threonine-protein kinase Chk2 (EC 2.7.11.1)	464.9
293	comp5577_seq3	G4VP68	Tyrosine kinase	454.85
294	comp8898_seq2	A0A094ZKV8	Serine-protein kinase ATM	447.71
295	comp6297_seq0	Q968T5	Kinase (EC 2.7.-.-)	447.42
296	comp6825_seq2	Q5DFM9	Inositol-tetrakisphosphate 1-kinase (EC 2.7.1.134)	439.42
297	comp6825_seq1	Q5DFM9	Inositol-tetrakisphosphate 1-kinase (EC 2.7.1.134)	435.07
298	comp3178_seq0	A0A094ZUX3	Serine/threonine-protein kinase PAK 3 (Fragment)	430.26
299	comp10146_seq1	C1LE12	Mitogen-activated protein kinase 15 (EC 2.7.11.24)	429.41
300	comp978_seq2	A0A094ZQS1	5'-AMP-activated protein kinase subunit gamma-1	425.32
301	comp3467_seq0	G4VD93	Phosphatidylinositol-4,5-bisphosphate 3-kinase catalytic subunit alpha PI3K (EC 2.7.1.137)	421.22
302	comp3559_seq3	A0A095AGU4	Serine/threonine-protein kinase unc-51 (Fragment)	416.39
303	comp6055_seq1	C1LE74	Receptor protein serine/threonine kinase (EC 2.7.11.30)	415.4
304	comp4720_seq2	G4LUZ9	Serine/threonine kinase	414.91
305	comp5413_seq4	G4VN88	Serine/threonine kinase	414.06
306	comp6207_seq2	G4LZX9	Serine/threonine kinase	403.97
307	comp5636_seq2	G4VSL5	Putative 6-phosphofructo-2-kinase/fructose-2,6-bisphosph at ase	403.43
308	comp5878_seq3	G4M1E6	Receptor protein-tyrosine kinase (EC 2.7.10.1)	398.51
309	comp8445_seq1	C1LDZ9	Nucleoside-diphosphate kinase (EC 2.7.4.6)	397.94
310	comp5319_seq3	G4VRV4	Galactokinase (EC 2.7.1.6)	389.35
311	comp6310_seq0	C1LEW7	Delta-1-pyrroline-5-carboxylate synthase [Includes: Glutamate 5-kinase (GK) (EC 2.7.2.11) (Gamma-glutamyl kinase); Gamma-glutamyl phosphate reductase (GPR) (EC 1.2.1.41) (Glutamate-5-semialdehyde dehydrogenase) (Glutamyl-gamma-semialdehyde dehydrogenase)]	383.37
312	comp9889_seq0	A0A094ZJL4	Mitogen-activated protein kinase kinase kinase 12	383
313	comp5767_seq1	A0A095BTC2	Diacylglycerol kinase (DAG kinase) (EC 2.7.1.107) (Fragment)	380.87
314	comp2782_seq0	A0A1W6RZ57	Serine/threonine-protein kinase RIOK-2 (EC 2.7.11.1)	377.05
315	comp2179_seq2	G4LWE1	Serine/threonine-protein kinase rio1 (Rio kinase 1), putative	376.44
316	comp5413_seq3	A0A095A1X6	Cyclin-G-associated kinase	371.39
317	comp3467_seq6	G4VD93	Phosphatidylinositol-4,5-bisphosphate 3-kinase catalytic subunit alpha PI3K (EC 2.7.1.137)	370.96
318	comp11041_seq1	A0A094ZEV1	Adenylate kinase 7	367.66
319	comp4539_seq1	G4VRZ1	Inositol-pentakisphosphate 2-kinase (EC 2.7.1.158)	362.45
320	comp3746_seq1	A0A094ZEK3	Phosphatidylinositol 4-kinase type 2-beta	361.78
321	comp2744_seq13	G4V7A7	Tyrosine kinase	358.33
322	comp2987_seq1	G4V7A7	Tyrosine kinase	356.99
323	comp10426_seq1	G4VCQ9	Tyrosine kinase	349.53
324	comp12365_seq0	A0A095BXV2	Adenylate kinase isoenzyme 5	348
325	comp5319_seq5	G4VRV4	Galactokinase (EC 2.7.1.6)	345.21
326	comp5619_seq1	Q5D967	Kinase (EC 2.7.-.-)	341.68
327	comp13705_seq1	C1LDK0	Ribosomal protein S6 kinase alpha-2 (EC 2.7.11.1)	338.86
328	comp7202_seq0	G4VGA6	Putative choline/ethanolamine kinase	332.83
329	comp4823_seq1	C1LIB7	Cyclin-Dependent Kinase	331.86
330	comp2133_seq0	G4VAJ2	Membrane associated guanylate kinase inverted related	329.81
331	comp6805_seq1	G4VR18	Serine/threonine kinase (EC 2.7.11.1)	328.79
332	comp2091_seq2	Q6PMM5	Mitogen-activated protein kinase (EC 2.7.11.24)	327.08
333	comp3735_seq1	A0A095ANK3	Inactive tyrosine-protein kinase 7	325.97
334	comp5522_seq1	G4VGP5	Serine/threonine kinase (EC 2.7.11.1)	324.63
335	comp7499_seq1	G4V7A0	Protein kinase	322.16
336	comp10850_seq2	A0A094ZJU2	Mitogen-activated protein kinase (EC 2.7.11.24)	316.79
337	comp8445_seq0	C1LDZ9	Nucleoside-diphosphate kinase (EC 2.7.4.6)	315.71
338	comp12338_seq0	G4VSZ0	Protein kinase (EC 2.7.11.17)	308.7
339	comp5025_seq1	A0A094ZHE2	cGMP-dependent protein kinase (EC 2.7.11.12)	298.13
340	comp1723_seq0	A0A095C4S5	cAMP-dependent protein kinase regulatory subunit	295.97
341	comp5619_seq4	Q5D967	Kinase (EC 2.7.-.-)	291.81
342	comp7692_seq0	G4V7L2	Protein kinase	286
343	comp1343_seq4	C1L586	Serine-threonine kinase receptor-associated protein	281.55
344	comp490_seq1	A0A094ZKW6	Serine/threonine-protein kinase PAK 3	273.27
345	comp6982_seq1	A0A094ZNF0	Mitogen-activated protein kinase-binding protein 1	269.93
346	comp9326_seq0	A0A095ARW8	A-kinase anchor protein 14	265
347	comp3465_seq1	A0A095C6Z9	Calcium/calmodulin-dependent protein kinase type 1G	264.41
348	comp4560_seq2	A0A095AXC5	Ribosomal protein S6 kinase 2 alpha	262.98
349	comp11170_seq1	A0A095AML6	Adenylate kinase 9	258.16
350	comp11186_seq0	C1LT17	Phosphoglycerate kinase (EC 2.7.2.3)	256.58
351	comp3586_seq2	G4M1B1	Mitogen-activated protein kinase (EC 2.7.11.24)	251.92
352	comp605_seq1	C1LGB6	Putative aarF domain containing kinase 5	247.49
353	comp4823_seq2	C1LIB7	Cyclin-Dependent Kinase	242.5
354	comp6939_seq2	G4LWS2	Protein kinase (EC 2.7.11.1)	229.78
355	comp7183_seq1	A0A095ASB2	Inositol hexakisphosphate and diphosphoinositol-pentakisphosphate kinase 2	224.14
356	comp5795_seq1	A0A094ZK96	MAP kinase-activating death domain protein	218.66
357	comp7953_seq3	A0A095BU95	TBC domain-containing protein kinase-like protein	214.86
358	comp6805_seq2	G4VR18	Serine/threonine kinase (EC 2.7.11.1)	211.73
359	comp4287_seq0	G4V7L2	Protein kinase	208.13
360	comp7067_seq1	A0A094ZSC5	Serine/threonine-protein kinase haspin (Fragment)	204.44
361	comp6700_seq0	C1L3Q7	Pyridoxal (Pyridoxine, vitamin B6) kinase (EC 2.7.1.35)	198.98
362	comp6559_seq0	C1LF04	Putative vertebrate brain-enriched guanylate kinase-associated protein	197.91
363	comp6959_seq1	C7DT89	Receptor protein-tyrosine kinase (EC 2.7.10.1)	190.22
364	comp6340_seq2	C1L4T6	Putative UPF0334 kinase-like protein	188.82
365	comp11492_seq0	A0A094ZLI7	Calcium-dependent protein kinase C	180.81
366	comp7606_seq0	C4QJA8	Kinase	179.54
367	comp5983_seq0	G4VLK1	G protein-coupled receptor kinase (EC 2.7.11.-)	179.41
368	comp7188_seq0	C1L400	Kinase (EC 2.7.-.-)	174.32
369	comp10850_seq0	A0A094ZJU2	Mitogen-activated protein kinase (EC 2.7.11.24)	172.34
370	comp7411_seq1	C7DT90	Receptor protein-tyrosine kinase (EC 2.7.10.1) (Fragment)	171.09
371	comp9084_seq2	A0A095AUU3	Serine/threonine-protein kinase Nek10	170.9
372	comp6175_seq0	C1LJV8	Ribosomal protein S6 kinase beta-2 (EC 2.7.11.1)	168.9
373	comp7269_seq0	A0A095A1R9	Eukaryotic elongation factor 2 kinase	166.07
374	comp2794_seq4	A0A095ASB2	Inositol hexakisphosphate and diphosphoinositol-pentakisphosphate kinase 2	164.01
375	comp9200_seq1	G4VRC4	Putative phosphatidylinositol 3-and 4-kinase	160.16
376	comp3467_seq2	G4VD93	Phosphatidylinositol-4,5-bisphosphate 3-kinase catalytic subunit alpha PI3K (EC 2.7.1.137)	159.51
377	comp6093_seq3	A0A094ZVI5	Serine/threonine-protein kinase PAK mbt	158.82
378	comp4021_seq1	G4LZX4	Serine/threonine kinase (EC 2.7.11.12)	156.66
379	comp14413_seq1	A0A095C2H0	Serine/threonine-protein kinase D1	155.61
380	comp4916_seq2	G4M1I2	Serine/threonine kinase	155.43
381	comp6207_seq0	G4LZX9	Serine/threonine kinase	154.23
382	comp5873_seq1	G4VNL9	Nucleoside diphosphate kinase (EC 2.7.4.6)	152.44
383	comp13376_seq2	A0A094ZNY5	Tyrosine-protein kinase RYK	152.19
384	comp7269_seq4	A0A095A1R9	Eukaryotic elongation factor 2 kinase	152.16
385	comp6989_seq1	G4V598	Tyrosine kinase (Fragment)	141.89
386	comp65_seq1	G4VLU8	Putative glycerol kinase (EC 2.7.1.30)	133.04
387	comp11810_seq1	G4VNX0	Phosphatidylinositol-4-phosphate 5-kinase related	129.74
388	comp7458_seq1	A0A094ZNF0	Mitogen-activated protein kinase-binding protein 1	129.7
389	comp9534_seq0	G4M1T3	Serine/threonine kinase	127.14
390	comp12171_seq0	Q5DAM7	Pyruvate kinase (EC 2.7.1.40)	126
391	comp7626_seq1	Q6YHU9	LOK-like protein kinase	123.28
392	comp2794_seq12	A0A095ASB2	Inositol hexakisphosphate and diphosphoinositol-pentakisphosphate kinase 2	121.24
393	comp6787_seq1	A0A183N571	Non-specific protein-tyrosine kinase (EC 2.7.10.2)	116.36
394	comp4560_seq0	H2KTG3	p90 ribosomal S6 kinase	112.21
395	comp9291_seq2	A0A094ZFH3	MAP kinase-activating death domain protein	112.07
396	comp8580_seq1	C1M0Q3	Serine/threonine kinase	107.55
397	comp1991_seq1	B3W669	Protein KINase (EC 2.7.11.1)	107.02
398	comp3363_seq1	A0A094ZMP4	Guanylate kinase	102.84
399	comp7697_seq2	A0A095AY27	Mitotic checkpoint serine/threonine-protein kinase BUB1 beta	102.57
400	comp15304_seq0	G4M1M8	Protein kinase (Fragment)	96.09
401	comp9291_seq1	A0A095AFB3	MAP kinase-activating death domain protein	95.72
402	comp3151_seq3	A0A095C927	Mitogen-activated protein kinase kinase kinase 15	87.37
403	comp3708_seq4	C1L400	Kinase (EC 2.7.-.-)	85
404	comp12828_seq1	G4VKW4	Diacylglycerol kinase (DAG kinase) (EC 2.7.1.107)	79
405	comp6959_seq2	C7DT89	Receptor protein-tyrosine kinase (EC 2.7.10.1)	69.05
406	comp27424_seq0	G4LUJ9	Choline/ethanolamine kinase, putative	62
407	comp9236_seq0	A0A094ZFN0	Ethanolamine kinase 1	53.88

## Sheet: All kinase female (314)
No.	Transcripts_ID	Entry	Protein_Names	Count_m
1	comp217_seq0	Q5DAM7	Pyruvate kinase (EC 2.7.1.40)	25563.8
2	comp354_seq0	C1L7H2	Alpha subunit of casein kinase II (EC 2.7.11.1)	24536.9
3	comp173_seq3	C1LT16	Phosphoglycerate kinase (EC 2.7.2.3)	21208.8
4	comp213_seq0	A0A095B272	Phosphorylase b kinase regulatory subunit	19818
5	comp243_seq0	Q86H19	Nucleoside diphosphate kinase (EC 2.7.4.6) (Fragment)	14952
6	comp203_seq1	Q5DA21	Calmodulin 3b (Phosphorylase kinase, delta)	12864.3
7	comp618_seq1	C1LJ27	Putative Elongation factor 2 kinase (EEF-2 kinase) (EEF-2K) (Calcium/calmodulin-dependent eukaryotic elongation factor-2 kinase) (EC 2.7.11.20)	10707.7
8	comp382_seq0	C1LJY4	Cyclin-dependent kinases regulatory subunit	6706
9	comp854_seq1	A0A094ZXT8	Phosphatidylinositol 4-phosphate 5-kinase type-1 alpha	6607
10	comp623_seq1	Q5DEU7	Casein kinase II subunit beta (CK II beta)	6097.45
11	comp359_seq0	Q86FQ5	Casein kinase II subunit beta (CK II beta)	5929.11
12	comp1497_seq1	C1LG48	Non-specific serine/threonine protein kinase (EC 2.7.11.1)	5741.35
13	comp419_seq3	G4VT88	Related to multifunctional cyclin-dependent kinase-related	5465.91
14	comp1098_seq1	B3W669	Protein KINase (EC 2.7.11.1)	5103.36
15	comp517_seq1	Q86BY2	Adenylate kinase (Adenylate kinase 1) (EC 2.7.4.3)	4864.96
16	comp504_seq6	A0A094ZNM2	MOB kinase activator-like 4	4725.06
17	comp1343_seq0	C1L586	Serine-threonine kinase receptor-associated protein	3709.26
18	comp1285_seq0	C1LHH4	Putative Cell division protein kinase 10 (Serine/threonine-protein kinase PISSLRE) (EC 2.7.11.22)	3334
19	comp1316_seq0	D2JWR5	cAMP-dependent protein kinase catalytic subunit	3298.43
20	comp2281_seq1	A0A094ZRV2	Serine/threonine-protein kinase TAO1	3113.8
21	comp359_seq1	Q86FQ5	Casein kinase II subunit beta (CK II beta)	2810.41
22	comp1178_seq1	A0A095C596	Receptor protein-tyrosine kinase (EC 2.7.10.1)	2428.37
23	comp956_seq1	A0A095AFK6	Cyclin-dependent kinase 16	1995.13
24	comp1407_seq1	A0A094ZDB6	Putative glycerol kinase 5	1957.99
25	comp2003_seq0	C1L4B0	Casein kinase I isoform alpha (EC 2.7.11.1)	1932.96
26	comp2109_seq1	A0A094ZRS3	Microtubule-associated serine/threonine-protein kinase 4	1889.35
27	comp490_seq0	A0A094ZKW6	Serine/threonine-protein kinase PAK 3	1868.33
28	comp2368_seq0	G4VBQ0	Protein kinase	1861
29	comp2987_seq0	A0A095C0S2	Activated CDC42 kinase 1 (Fragment)	1845.76
30	comp2752_seq0	G4LW63	Protein kinase	1756.58
31	comp2782_seq2	A0A1W6RZ57	Serine/threonine-protein kinase RIOK-2 (EC 2.7.11.1)	1738.48
32	comp943_seq0	C1L483	Cyclin-dependent kinase 2-associated protein 2	1715.77
33	comp3906_seq0	G4VF42	Serine/threonine kinase	1620
34	comp2069_seq2	C1LE19	Non-receptor tyrosine kinase spore lysis A (EC 2.7.10.2)	1592.1
35	comp2100_seq2	G4LVH5	Non-specific serine/threonine protein kinase (EC 2.7.11.1)	1585.96
36	comp6363_seq1	C1LE39	Serine/threonine-protein kinase PLK (EC 2.7.11.21) (Polo-like kinase)	1549.66
37	comp2999_seq0	G4LWP9	Receptor protein serine/threonine kinase (EC 2.7.11.30)	1548
38	comp4031_seq0	G4LYF9	Serine/threonine kinase (EC 2.7.11.1)	1508
39	comp3878_seq0	A0A095AK52	Protein kinase C (EC 2.7.11.13)	1471
40	comp3944_seq0	A0A094ZJN8	Cyclin-dependent kinase 11B	1466.23
41	comp1239_seq3	A0A095C471	NAD kinase	1457.54
42	comp619_seq1	A0A183K0U3	Non-specific serine/threonine protein kinase (EC 2.7.11.1)	1415.61
43	comp3279_seq0	Q70DV1	Tyrosine-protein kinase (EC 2.7.10.2)	1409
44	comp1770_seq4	A0A183MQV7	Ribokinase (RK) (EC 2.7.1.15)	1408.94
45	comp517_seq0	Q86BY2	Adenylate kinase (Adenylate kinase 1) (EC 2.7.4.3)	1395.1
46	comp1084_seq2	A0A095A0E1	Serine/threonine-protein kinase 38-like	1363
47	comp1316_seq2	D2JWR5	cAMP-dependent protein kinase catalytic subunit	1338.68
48	comp4266_seq0	A0A075A2Z6	Protein kinase C (EC 2.7.11.13)	1307.25
49	comp65_seq2	G4VLU8	Putative glycerol kinase (EC 2.7.1.30)	1267.24
50	comp3117_seq1	C1LH53	Dual specificity mitogen-activated protein kinase kinase 6 (EC 2.7.12.2)	1241
51	comp2496_seq2	C1L6Q8	Neuronal cyclin-dependent kinase 5 (EC 2.7.11.22)	1185.62
52	comp2179_seq1	A0A095BVD2	Serine/threonine-protein kinase RIO1	1138.93
53	comp4287_seq1	G4V7L2	Protein kinase	1132.03
54	comp1714_seq1	G4VTD6	Putative hepatocyte growth factor-regulated tyrosine kinase substrate (Hgs)	1127.72
55	comp4214_seq1	Q6YHU9	LOK-like protein kinase	1116.65
56	comp4539_seq0	G4VRZ1	Inositol-pentakisphosphate 2-kinase (EC 2.7.1.158)	1080.4
57	comp3358_seq0	A0A095C742	Phosphatidylinositol 3-kinase regulatory subunit alpha	1050.36
58	comp3159_seq1	Q86F00	Clone ZZD1250 mRNA sequence (Integrin-linked kinase-associated serine/threonine phosphatase 2C) (EC 3.1.3.16)	1048.47
59	comp996_seq2	A0A095AK18	Pantothenate kinase 4	1044
60	comp3628_seq1	G4V9Q2	Serine/threonine kinase	1026.14
61	comp2148_seq1	G4VSL9	Serine/threonine kinase (EC 2.7.11.11)	1021.37
62	comp2046_seq3	C1LLW8	Thymidylate kinase (EC 2.7.4.9)	1020.5
63	comp3708_seq1	Q5DHU6	Kinase (EC 2.7.-.-)	1004.2
64	comp517_seq4	Q86BY2	Adenylate kinase (Adenylate kinase 1) (EC 2.7.4.3)	976.95
65	comp1301_seq0	C1L4H6	Uridylate kinase (EC 2.7.4.-)	972
66	comp4299_seq0	G4VLZ9	Uridine kinase (EC 2.7.1.48)	970.94
67	comp5742_seq1	C1L4K8	Mevalonate kinase (MK) (EC 2.7.1.36)	968.13
68	comp2907_seq0	A0A095AY65	5'-AMP-activated protein kinase subunit gamma-1 (Fragment)	940
69	comp4996_seq0	G4V732	Dual specificity kinase	930
70	comp4511_seq2	G4LZV8	PI3kinase, putative (EC 2.7.1.137)	918.89
71	comp3114_seq0	C1LF96	Ethanolamine kinase 1 (EC 2.7.1.82)	905
72	comp2100_seq3	G4LVH6	Non-specific serine/threonine protein kinase (EC 2.7.11.1)	898.6
73	comp3866_seq0	C1LG56	Tyrosine-protein kinase (EC 2.7.10.2)	895
74	comp4373_seq0	C1LEN7	Mitogen-activated protein kinase (EC 2.7.11.24)	891
75	comp3413_seq1	C1L5E7	Casein kinase II subunit beta (CK II beta)	879.81
76	comp4889_seq0	G4V5Z2	Tyrosine-protein kinase (EC 2.7.10.2)	859.42
77	comp5140_seq1	G4LYB2	Serine/threonine kinase	857.45
78	comp1723_seq5	A0A095C4S5	cAMP-dependent protein kinase regulatory subunit	848.38
79	comp3746_seq0	G4VGN6	Putative phosphatidylinositol 4-kinase type-II	844.94
80	comp2950_seq0	C1LFA8	Dual specificity protein kinase CLK2 (EC 2.7.12.1)	787.49
81	comp4288_seq1	G4VPT2	Protein kinase	772.29
82	comp1407_seq0	A0A094ZDB6	Putative glycerol kinase 5	768.36
83	comp3178_seq5	A0A094ZUX3	Serine/threonine-protein kinase PAK 3 (Fragment)	764.42
84	comp4217_seq2	A0A095C0N9	Cell division cycle 7-related protein kinase	751.1
85	comp5739_seq1	A0A094ZMH4	Dual specificity tyrosine-phosphorylation-regulated kinase 1B	745
86	comp2965_seq1	C7TXQ4	Fak-like tyrosine kinase (EC 2.7.10.1)	723.49
87	comp526_seq3	G4VNF5	Serine/threonine kinase	721.26
88	comp3334_seq2	A0A095BUS0	Serine/threonine-protein kinase haspin	717.68
89	comp4250_seq0	C1LGZ6	Tyrosine-protein kinase (EC 2.7.10.2)	709
90	comp2950_seq9	C1LFA8	Dual specificity protein kinase CLK2 (EC 2.7.12.1)	685.8
91	comp1723_seq2	A0A095C4S5	cAMP-dependent protein kinase regulatory subunit	680.9
92	comp3043_seq1	C1L449	Cell division protein kinase 9-B (EC 2.7.11.22)	679.62
93	comp3708_seq0	A0A094ZN82	Kinase (EC 2.7.-.-)	675.07
94	comp203_seq0	C1L9Q8	Calmodulin 3b (Phosphorylase kinase, delta)	673.59
95	comp4916_seq0	G4M1I2	Serine/threonine kinase	663.23
96	comp5732_seq0	A0A095C2F3	Receptor protein serine/threonine kinase (EC 2.7.11.30)	656
97	comp3151_seq1	A0A095C927	Mitogen-activated protein kinase kinase kinase 15	651.16
98	comp5959_seq0	A0A095AH58	Serine/threonine-protein kinase/endoribonuclease IRE2	625
99	comp2752_seq1	G4LW63	Protein kinase	623.35
100	comp5552_seq0	A0A095CCJ3	Serine/threonine-protein kinase tousled-like 2	618.66
101	comp4854_seq0	G4VAW0	Serine/threonine kinase	614.3
102	comp2878_seq1	G4VAJ8	Protein kinase	602.75
103	comp5572_seq3	A0A094ZQE6	Phosphatidylinositol 4-phosphate 3-kinase C2 domain-containing subunit alpha	583.21
104	comp4035_seq0	A0A094ZFX2	Serine/threonine-protein kinase-transforming protein Rmil	552
105	comp4288_seq2	G4VPT2	Protein kinase	534.6
106	comp3178_seq1	A0A094ZUX3	Serine/threonine-protein kinase PAK 3 (Fragment)	531.87
107	comp2965_seq0	C7TXQ4	Fak-like tyrosine kinase (EC 2.7.10.1)	528.51
108	comp65_seq0	G4VLU8	Putative glycerol kinase (EC 2.7.1.30)	522.64
109	comp3708_seq2	C1L400	Kinase (EC 2.7.-.-)	508.72
110	comp6799_seq1	A0A095CFW5	Polynucleotide 5'-hydroxyl-kinase GRC3	508.34
111	comp2069_seq3	A0A094ZLI3	Serine/threonine-protein kinase STK11 (Fragment)	492.9
112	comp1756_seq2	C7DT90	Receptor protein-tyrosine kinase (EC 2.7.10.1) (Fragment)	492.26
113	comp5283_seq0	G4VC54	Tyrosine-protein kinase (EC 2.7.10.2)	488.57
114	comp6738_seq1	Q9NH62	Tyrosine-protein kinase (EC 2.7.10.2)	484
115	comp3944_seq3	A0A094ZJN8	Cyclin-dependent kinase 11B	482.12
116	comp5767_seq2	A0A095BTC2	Diacylglycerol kinase (DAG kinase) (EC 2.7.1.107) (Fragment)	472.09
117	comp8605_seq1	G4VTW8	Serine/threonine kinase	454
118	comp3409_seq1	G4VNU5	Non-specific serine/threonine protein kinase (EC 2.7.11.1)	453
119	comp5021_seq2	A0A094ZKU6	N-terminal kinase-like protein	442.47
120	comp6362_seq0	G4VRE7	Protein kinase	428.79
121	comp1343_seq2	C1L586	Serine-threonine kinase receptor-associated protein	419.44
122	comp6435_seq0	C1LDG8	LIM motif-containing protein kinase 1 (EC 2.7.11.1)	414.28
123	comp9158_seq0	G4VJI6	Non-specific serine/threonine protein kinase (EC 2.7.11.1)	413.45
124	comp5138_seq0	G4V7Q8	Protein kinase	384.88
125	comp7499_seq0	G4V7A0	Protein kinase	371.22
126	comp419_seq0	G4VT88	Related to multifunctional cyclin-dependent kinase-related	369.09
127	comp2794_seq11	A0A095ASB2	Inositol hexakisphosphate and diphosphoinositol-pentakisphosphate kinase 2	361.65
128	comp4358_seq2	G4VJ20	Protein kinase	357.23
129	comp1316_seq1	D2JWR5	cAMP-dependent protein kinase catalytic subunit	355.89
130	comp5000_seq0	G4LZG2	Serine/threonine kinase	355.84
131	comp4823_seq3	C1LIB7	Cyclin-Dependent Kinase	354.89
132	comp7329_seq0	G4VL87	Protein kinase	347
133	comp3624_seq1	A0A1S8WYX9	Diacylglycerol kinase catalytic domain protein (Fragment)	336.01
134	comp6111_seq0	G4VT52	Protein kinase (EC 2.7.12.2)	333
135	comp6340_seq1	C1L4T6	Putative UPF0334 kinase-like protein	312.49
136	comp3065_seq0	C1L4W2	Guanylate kinase (EC 2.7.4.8)	308.23
137	comp5127_seq3	A0A094ZJ79	Tyrosine-protein kinase Abl	306.05
138	comp2744_seq5	G4V7A7	Tyrosine kinase	305.9
139	comp7864_seq0	A0A095CET5	Wee1-like protein kinase	301.07
140	comp5577_seq0	G4VP68	Tyrosine kinase	284.38
141	comp4966_seq3	A0A094ZZ24	CDK-activating kinase assembly factor MAT1	278.5
142	comp6175_seq1	C1LJV8	Ribosomal protein S6 kinase beta-2 (EC 2.7.11.1)	276.64
143	comp5563_seq2	A0A094ZWP5	Protein kinase C (EC 2.7.11.13)	275.97
144	comp5572_seq1	A0A094ZQE6	Phosphatidylinositol 4-phosphate 3-kinase C2 domain-containing subunit alpha	274.28
145	comp6559_seq1	C1LF04	Putative vertebrate brain-enriched guanylate kinase-associated protein	272.99
146	comp9200_seq0	G4VRC4	Putative phosphatidylinositol 3-and 4-kinase	266.58
147	comp2897_seq1	G4VSZ0	Protein kinase (EC 2.7.11.17)	266.15
148	comp8359_seq0	G4V912	Serine/threonine kinase	259.24
149	comp8359_seq1	G4V912	Serine/threonine kinase	258.76
150	comp432_seq1	A0A094ZUN9	Cyclin-dependent kinase 14 (Fragment)	246.25
151	comp7846_seq0	G4VP87	Dual specificity serine/threonine tyrosine kinase	243.12
152	comp6700_seq1	C1L3Q7	Pyridoxal (Pyridoxine, vitamin B6) kinase (EC 2.7.1.35)	242.41
153	comp5619_seq2	Q5D967	Kinase (EC 2.7.-.-)	241.03
154	comp3065_seq1	C1L4W2	Guanylate kinase (EC 2.7.4.8)	240.1
155	comp7583_seq1	G4VT91	Tyrosine kinase	236
156	comp8731_seq1	C1L4S7	Serine/threonine-protein kinase Chk2 (EC 2.7.11.1)	235.74
157	comp2794_seq5	A0A095ASB2	Inositol hexakisphosphate and diphosphoinositol-pentakisphosphate kinase 2	233.35
158	comp9200_seq2	G4VRC4	Putative phosphatidylinositol 3-and 4-kinase	232.33
159	comp1714_seq3	G4VTD6	Putative hepatocyte growth factor-regulated tyrosine kinase substrate (Hgs)	232.27
160	comp6868_seq1	A0A095C016	Serine/threonine kinase SAD-1	229.47
161	comp3151_seq2	A0A095C927	Mitogen-activated protein kinase kinase kinase 15	223.5
162	comp2782_seq0	A0A1W6RZ57	Serine/threonine-protein kinase RIOK-2 (EC 2.7.11.1)	218.44
163	comp5140_seq0	G4LYB2	Serine/threonine kinase	218.29
164	comp2046_seq2	C1LLW8	Thymidylate kinase (EC 2.7.4.9)	215.13
165	comp5138_seq1	A0A094ZJJ6	Serine/threonine-protein kinase VRK1	210.24
166	comp8664_seq0	A0A095BZR7	Serine/threonine-protein kinase greatwall	205
167	comp5021_seq1	A0A094ZKU6	N-terminal kinase-like protein	204.53
168	comp6362_seq1	G4VRE7	Protein kinase	201.3
169	comp8994_seq1	C1LJ82	Sphingosine kinase 2	200.43
170	comp5636_seq1	G4VSL5	Putative 6-phosphofructo-2-kinase/fructose-2,6-bisphosph at ase	196.44
171	comp5552_seq1	A0A095CCJ3	Serine/threonine-protein kinase tousled-like 2	194.97
172	comp3178_seq6	A0A094ZUX3	Serine/threonine-protein kinase PAK 3 (Fragment)	194.88
173	comp5770_seq0	G4VPK4	Protein kinase	194
174	comp6959_seq0	C7DT89	Receptor protein-tyrosine kinase (EC 2.7.10.1)	193.23
175	comp4126_seq2	G4V778	Protein kinase	192.04
176	comp3305_seq1	G4LUJ9	Choline/ethanolamine kinase, putative	188.83
177	comp9200_seq1	G4VRC4	Putative phosphatidylinositol 3-and 4-kinase	177.09
178	comp2109_seq0	A0A094ZRS3	Microtubule-associated serine/threonine-protein kinase 4	172.65
179	comp7065_seq1	Q5DAM7	Pyruvate kinase (EC 2.7.1.40)	170.18
180	comp5878_seq1	G4M1E6	Receptor protein-tyrosine kinase (EC 2.7.10.1)	165.42
181	comp3159_seq0	C1L6A9	Integrin-linked kinase-associated serine/threonine phosphatase 2C (EC 3.1.3.16)	164.53
182	comp6805_seq8	G4VR18	Serine/threonine kinase (EC 2.7.11.1)	163.98
183	comp8791_seq0	G4V9C4	Putative serine/threonine-protein kinase STE20	161
184	comp2091_seq1	Q6PMM5	Mitogen-activated protein kinase (EC 2.7.11.24)	159.17
185	comp5878_seq3	G4M1E6	Receptor protein-tyrosine kinase (EC 2.7.10.1)	157.66
186	comp2744_seq2	G4V7A7	Tyrosine kinase	156.39
187	comp8349_seq2	G4V918	Tyrosine kinase	154.64
188	comp2148_seq3	G4VSL9	Serine/threonine kinase (EC 2.7.11.11)	154.39
189	comp2148_seq2	G4VSL9	Serine/threonine kinase (EC 2.7.11.11)	153.15
190	comp6093_seq1	A0A094ZVI5	Serine/threonine-protein kinase PAK mbt	151.26
191	comp4288_seq0	G4VPT2	Protein kinase	149.21
192	comp6310_seq1	C1LEW7	Delta-1-pyrroline-5-carboxylate synthase [Includes: Glutamate 5-kinase (GK) (EC 2.7.2.11) (Gamma-glutamyl kinase); Gamma-glutamyl phosphate reductase (GPR) (EC 1.2.1.41) (Glutamate-5-semialdehyde dehydrogenase) (Glutamyl-gamma-semialdehyde dehydrogenase)]	149
193	comp8898_seq0	A0A094ZKV8	Serine-protein kinase ATM	148.88
194	comp2987_seq1	G4V7A7	Tyrosine kinase	148.7
195	comp3586_seq2	G4M1B1	Mitogen-activated protein kinase (EC 2.7.11.24)	147.89
196	comp3628_seq0	G4V9Q2	Serine/threonine kinase	147.86
197	comp10426_seq1	G4VCQ9	Tyrosine kinase	143
198	comp8260_seq0	G4LXR2	Protein kinase (Fragment)	143
199	comp7067_seq0	G4LZY5	Kinase, putative	142.37
200	comp6843_seq0	Q69G16	Protein kinase C (EC 2.7.11.13)	140
201	comp5522_seq3	G4VGP5	Serine/threonine kinase (EC 2.7.11.1)	139.82
202	comp3151_seq3	A0A095C927	Mitogen-activated protein kinase kinase kinase 15	139.54
203	comp3334_seq0	A0A095BUS0	Serine/threonine-protein kinase haspin	138.73
204	comp6093_seq0	A0A094ZVI5	Serine/threonine-protein kinase PAK mbt	138.46
205	comp5319_seq1	G4VRV4	Galactokinase (EC 2.7.1.6)	137.29
206	comp2179_seq3	G4LWE1	Serine/threonine-protein kinase rio1 (Rio kinase 1), putative	135.52
207	comp4287_seq3	A0A094ZRV5	Serine/threonine-protein kinase mig-15	129.8
208	comp9050_seq1	A0A094ZHJ8	Serine/threonine-protein kinase 33	128.49
209	comp8994_seq0	C1LJ80	Sphingosine kinase 2	125.57
210	comp2100_seq4	G4LVH5	Non-specific serine/threonine protein kinase (EC 2.7.11.1)	125.45
211	comp2794_seq2	A0A095ASB2	Inositol hexakisphosphate and diphosphoinositol-pentakisphosphate kinase 2	124.22
212	comp5767_seq1	A0A095BTC2	Diacylglycerol kinase (DAG kinase) (EC 2.7.1.107) (Fragment)	124.04
213	comp6954_seq2	A0A094ZNC8	Tyrosine-protein kinase transmembrane receptor Ror2	123.79
214	comp6435_seq3	C1LDG8	LIM motif-containing protein kinase 1 (EC 2.7.11.1)	120.58
215	comp7269_seq0	A0A095A1R9	Eukaryotic elongation factor 2 kinase	119.68
216	comp4823_seq2	C1LIB7	Cyclin-Dependent Kinase	119.44
217	comp2091_seq2	Q6PMM5	Mitogen-activated protein kinase (EC 2.7.11.24)	119.37
218	comp6805_seq1	G4VR18	Serine/threonine kinase (EC 2.7.11.1)	118.93
219	comp3467_seq2	G4VD93	Phosphatidylinositol-4,5-bisphosphate 3-kinase catalytic subunit alpha PI3K (EC 2.7.1.137)	113.98
220	comp3178_seq3	A0A094ZUX3	Serine/threonine-protein kinase PAK 3 (Fragment)	113.24
221	comp3746_seq1	A0A094ZEK3	Phosphatidylinositol 4-kinase type 2-beta	112.54
222	comp1218_seq2	A0A094ZLA2	Connector enhancer of kinase suppressor of ras 2	112.1
223	comp2801_seq0	A0A183K8Q4	Mitogen-activated protein kinase (EC 2.7.11.24)	111.2
224	comp7015_seq0	G4VTV4	Serine/threonine kinase	110.43
225	comp1218_seq5	A0A094ZLA2	Connector enhancer of kinase suppressor of ras 2	109.49
226	comp4539_seq1	G4VRZ1	Inositol-pentakisphosphate 2-kinase (EC 2.7.1.158)	106.68
227	comp4217_seq3	A0A095C0N9	Cell division cycle 7-related protein kinase	101.6
228	comp6175_seq0	C1LJV8	Ribosomal protein S6 kinase beta-2 (EC 2.7.11.1)	100.23
229	comp6297_seq1	Q968T5	Kinase (EC 2.7.-.-)	99.34
230	comp3413_seq0	C1L5E7	Casein kinase II subunit beta (CK II beta)	97.19
231	comp3467_seq0	G4VD93	Phosphatidylinositol-4,5-bisphosphate 3-kinase catalytic subunit alpha PI3K (EC 2.7.1.137)	96.51
232	comp3559_seq3	A0A095AGU4	Serine/threonine-protein kinase unc-51 (Fragment)	96.45
233	comp605_seq1	C1LGB6	Putative aarF domain containing kinase 5	95.87
234	comp6825_seq1	Q5DFM9	Inositol-tetrakisphosphate 1-kinase (EC 2.7.1.134)	95.25
235	comp5319_seq0	G4VRV4	Galactokinase (EC 2.7.1.6)	94.25
236	comp7639_seq0	G4LZG2	Serine/threonine kinase	92.09
237	comp6825_seq2	Q5DFM9	Inositol-tetrakisphosphate 1-kinase (EC 2.7.1.134)	88.11
238	comp4720_seq2	G4LUZ9	Serine/threonine kinase	85.9
239	comp5619_seq1	Q5D967	Kinase (EC 2.7.-.-)	85.79
240	comp3467_seq6	G4VD93	Phosphatidylinositol-4,5-bisphosphate 3-kinase catalytic subunit alpha PI3K (EC 2.7.1.137)	84.81
241	comp4161_seq0	A0A095ANH6	G protein-coupled receptor kinase (EC 2.7.11.-)	83.17
242	comp1343_seq4	C1L586	Serine-threonine kinase receptor-associated protein	83.13
243	comp5572_seq0	A0A094ZQE6	Phosphatidylinositol 4-phosphate 3-kinase C2 domain-containing subunit alpha	82.11
244	comp4214_seq0	Q6YHU9	LOK-like protein kinase	76.28
245	comp7015_seq1	A0A095B248	Serine/threonine-protein kinase MAK (Fragment)	75.87
246	comp6805_seq2	G4VR18	Serine/threonine kinase (EC 2.7.11.1)	74.19
247	comp6939_seq2	G4LWS2	Protein kinase (EC 2.7.11.1)	73.64
248	comp6340_seq2	C1L4T6	Putative UPF0334 kinase-like protein	73.51
249	comp8132_seq1	A0A095BZ94	Membrane-associated guanylate kinase, WW and PDZ domain-containing protein 3 (Fragment)	71.02
250	comp7697_seq2	A0A095AY27	Mitotic checkpoint serine/threonine-protein kinase BUB1 beta	69.83
251	comp5522_seq0	G4VGP5	Serine/threonine kinase (EC 2.7.11.1)	69.62
252	comp9084_seq0	A0A095AUU3	Serine/threonine-protein kinase Nek10	69.46
253	comp6700_seq0	C1L3Q7	Pyridoxal (Pyridoxine, vitamin B6) kinase (EC 2.7.1.35)	69.34
254	comp4916_seq2	G4M1I2	Serine/threonine kinase	68.77
255	comp6959_seq2	C7DT89	Receptor protein-tyrosine kinase (EC 2.7.10.1)	66.79
256	comp2148_seq0	G4VSL9	Serine/threonine kinase (EC 2.7.11.11)	63.42
257	comp5025_seq1	A0A094ZHE2	cGMP-dependent protein kinase (EC 2.7.11.12)	62.99
258	comp5636_seq2	G4VSL5	Putative 6-phosphofructo-2-kinase/fructose-2,6-bisphosph at ase	59.56
259	comp6297_seq0	Q968T5	Kinase (EC 2.7.-.-)	59.42
260	comp3735_seq1	A0A095ANK3	Inactive tyrosine-protein kinase 7	58.98
261	comp6119_seq2	A0A095C9J6	cAMP-dependent protein kinase type II regulatory subunit (Fragment)	58.27
262	comp7692_seq0	G4V7L2	Protein kinase	57
263	comp11186_seq0	C1LT17	Phosphoglycerate kinase (EC 2.7.2.3)	56.18
264	comp7188_seq0	C1L400	Kinase (EC 2.7.-.-)	55.44
265	comp1991_seq1	B3W669	Protein KINase (EC 2.7.11.1)	55.07
266	comp7273_seq1	A0A094ZQS1	5'-AMP-activated protein kinase subunit gamma-1	54.41
267	comp3043_seq0	C1L449	Cell division protein kinase 9-B (EC 2.7.11.22)	53.38
268	comp3178_seq0	A0A094ZUX3	Serine/threonine-protein kinase PAK 3 (Fragment)	52.59
269	comp6207_seq2	G4LZX9	Serine/threonine kinase	50.26
270	comp3708_seq4	C1L400	Kinase (EC 2.7.-.-)	50
271	comp6207_seq0	G4LZX9	Serine/threonine kinase	48.84
272	comp4021_seq0	A0A094ZXP3	cGMP-dependent protein kinase 1	48.29
273	comp2794_seq4	A0A095ASB2	Inositol hexakisphosphate and diphosphoinositol-pentakisphosphate kinase 2	48.25
274	comp2179_seq2	G4LWE1	Serine/threonine-protein kinase rio1 (Rio kinase 1), putative	48.07
275	comp2744_seq13	G4V7A7	Tyrosine kinase	47.43
276	comp8383_seq1	G4LZA5	Serine/threonine kinase (EC 2.7.11.11)	43.91
277	comp3586_seq1	G4M1B1	Mitogen-activated protein kinase (EC 2.7.11.24)	43.06
278	comp65_seq1	G4VLU8	Putative glycerol kinase (EC 2.7.1.30)	42.86
279	comp4560_seq2	A0A095AXC5	Ribosomal protein S6 kinase 2 alpha	42.55
280	comp8349_seq0	G4V918	Tyrosine kinase	41.36
281	comp8898_seq2	A0A094ZKV8	Serine-protein kinase ATM	40.12
282	comp6559_seq0	C1LF04	Putative vertebrate brain-enriched guanylate kinase-associated protein	38.87
283	comp5767_seq0	A0A095BTC2	Diacylglycerol kinase (DAG kinase) (EC 2.7.1.107) (Fragment)	36.44
284	comp6787_seq1	A0A183N571	Non-specific protein-tyrosine kinase (EC 2.7.10.2)	36.39
285	comp5319_seq5	G4VRV4	Galactokinase (EC 2.7.1.6)	36.2
286	comp12171_seq0	Q5DAM7	Pyruvate kinase (EC 2.7.1.40)	35
287	comp4560_seq0	H2KTG3	p90 ribosomal S6 kinase	34.89
288	comp4823_seq1	C1LIB7	Cyclin-Dependent Kinase	34.67
289	comp5413_seq3	A0A095A1X6	Cyclin-G-associated kinase	34.23
290	comp5983_seq0	G4VLK1	G protein-coupled receptor kinase (EC 2.7.11.-)	31.76
291	comp6055_seq1	C1LE74	Receptor protein serine/threonine kinase (EC 2.7.11.30)	30.44
292	comp1218_seq0	A0A094ZLA2	Connector enhancer of kinase suppressor of ras 2	30.4
293	comp6959_seq1	C7DT89	Receptor protein-tyrosine kinase (EC 2.7.10.1)	29.2
294	comp2133_seq0	G4VAJ2	Membrane associated guanylate kinase inverted related	28
295	comp2744_seq1	G4V7A7	Tyrosine kinase	27.09
296	comp27424_seq0	G4LUJ9	Choline/ethanolamine kinase, putative	25
297	comp2744_seq6	G4V7A7	Tyrosine kinase	24.88
298	comp11810_seq1	G4VNX0	Phosphatidylinositol-4-phosphate 5-kinase related	23.75
299	comp5619_seq4	Q5D967	Kinase (EC 2.7.-.-)	23.18
300	comp7458_seq1	A0A094ZNF0	Mitogen-activated protein kinase-binding protein 1	23
301	comp6982_seq1	A0A094ZNF0	Mitogen-activated protein kinase-binding protein 1	21
302	comp9291_seq1	A0A095AFB3	MAP kinase-activating death domain protein	17.44
303	comp9534_seq0	G4M1T3	Serine/threonine kinase	17.25
304	comp9084_seq2	A0A095AUU3	Serine/threonine-protein kinase Nek10	17.24
305	comp8580_seq1	C1M0Q3	Serine/threonine kinase	17
306	comp6310_seq0	C1LEW7	Delta-1-pyrroline-5-carboxylate synthase [Includes: Glutamate 5-kinase (GK) (EC 2.7.2.11) (Gamma-glutamyl kinase); Gamma-glutamyl phosphate reductase (GPR) (EC 1.2.1.41) (Glutamate-5-semialdehyde dehydrogenase) (Glutamyl-gamma-semialdehyde dehydrogenase)]	16.71
307	comp12338_seq0	G4VSZ0	Protein kinase (EC 2.7.11.17)	16.02
308	comp13376_seq2	A0A094ZNY5	Tyrosine-protein kinase RYK	15.63
309	comp7953_seq3	A0A095BU95	TBC domain-containing protein kinase-like protein	9.98
310	comp12828_seq1	G4VKW4	Diacylglycerol kinase (DAG kinase) (EC 2.7.1.107)	9
311	comp7626_seq1	Q6YHU9	LOK-like protein kinase	8.67
312	comp5873_seq1	G4VNL9	Nucleoside diphosphate kinase (EC 2.7.4.6)	6
313	comp6989_seq1	G4V598	Tyrosine kinase (Fragment)	5.8
314	comp9291_seq2	A0A094ZFH3	MAP kinase-activating death domain protein	4.68

## Sheet: Up kinase in male (154)
No.	Transcripts_ID	Entry	Protein_Names	logFC
1	comp5387_seq1	G4LWR2	Serine/threonine kinase	13.2145
2	comp3445_seq0	Q26566	Receptor protein-tyrosine kinase (EC 2.7.10.1)	12.5553
3	comp5447_seq1	A0A095BZW8	Myosin light chain kinase, smooth muscle	12.1648
4	comp490_seq3	A0A094ZKW6	Serine/threonine-protein kinase PAK 3	11.868
5	comp5447_seq2	A0A095BZW8	Myosin light chain kinase, smooth muscle	11.4236
6	comp2794_seq9	A0A095ASB2	Inositol hexakisphosphate and diphosphoinositol-pentakisphosphate kinase 2	11.4149
7	comp5127_seq1	A0A094ZJ79	Tyrosine-protein kinase Abl	10.977
8	comp3586_seq3	G4M1B1	Mitogen-activated protein kinase (EC 2.7.11.24)	10.9677
9	comp2878_seq6	G4VAJ8	Protein kinase	10.7556
10	comp490_seq1	A0A094ZKW6	Serine/threonine-protein kinase PAK 3	10.2797
11	comp5522_seq1	G4VGP5	Serine/threonine kinase (EC 2.7.11.1)	10.1728
12	comp1723_seq0	A0A095C4S5	cAMP-dependent protein kinase regulatory subunit	9.66487
13	comp10850_seq0	A0A094ZJU2	Mitogen-activated protein kinase (EC 2.7.11.24)	9.58089
14	comp11492_seq0	A0A094ZLI7	Calcium-dependent protein kinase C	9.2519
15	comp7411_seq1	C7DT90	Receptor protein-tyrosine kinase (EC 2.7.10.1) (Fragment)	9.06523
16	comp2794_seq12	A0A095ASB2	Inositol hexakisphosphate and diphosphoinositol-pentakisphosphate kinase 2	8.7312
17	comp7795_seq0	A0A094ZR29	Non-specific serine/threonine protein kinase (EC 2.7.11.1)	5.41693
18	comp1178_seq10	G4VTP9	Receptor protein-tyrosine kinase (EC 2.7.10.1)	4.9581
19	comp4021_seq2	G4LZX4	Serine/threonine kinase (EC 2.7.11.12)	4.93144
20	comp7953_seq0	A0A095BU95	TBC domain-containing protein kinase-like protein	4.89181
21	comp8445_seq0	C1LDZ9	Nucleoside-diphosphate kinase (EC 2.7.4.6)	4.87032
22	comp10850_seq2	A0A094ZJU2	Mitogen-activated protein kinase (EC 2.7.11.24)	4.78752
23	comp5577_seq3	G4VP68	Tyrosine kinase	4.51125
24	comp2744_seq14	G4V7A7	Tyrosine kinase	4.45518
25	comp9513_seq0	G4VKC3	Protein kinase	4.4405
26	comp7633_seq0	A0A1J0MM95	Tyrosine-protein kinase (EC 2.7.10.2)	4.35261
27	comp11041_seq1	A0A094ZEV1	Adenylate kinase 7	4.21073
28	comp6825_seq4	Q5DFM9	Inositol-tetrakisphosphate 1-kinase (EC 2.7.1.134)	4.18782
29	comp3098_seq0	A0A095C6Z9	Calcium/calmodulin-dependent protein kinase type 1G	4.01896
30	comp5786_seq0	A0A094ZYJ4	Serine/threonine-protein kinase LATS1	3.96762
31	comp7067_seq1	A0A094ZSC5	Serine/threonine-protein kinase haspin (Fragment)	3.69242
32	comp11204_seq0	G4LX39	cGMP-dependent protein kinase,putative (EC 2.7.11.12)	3.67666
33	comp13705_seq1	C1LDK0	Ribosomal protein S6 kinase alpha-2 (EC 2.7.11.1)	3.62766
34	comp8580_seq0	C1M0Q3	Serine/threonine kinase	3.60177
35	comp6069_seq0	A0A095AZI1	Serine/threonine-protein kinase NIM1 (Fragment)	3.53214
36	comp5795_seq0	G4VHN7	Putative map-kinase activating death domain protein	3.48623
37	comp7269_seq4	A0A095A1R9	Eukaryotic elongation factor 2 kinase	3.47016
38	comp5359_seq0	A0A095BWV3	AP2-associated protein kinase 1	3.4592
39	comp9160_seq1	G4LUV8	Diacylglycerol kinase (DAG kinase) (EC 2.7.1.107)	3.45165
40	comp6805_seq6	G4VR18	Serine/threonine kinase (EC 2.7.11.1)	3.44255
41	comp1173_seq0	C1LFZ8	Arginine kinase (EC 2.7.3.3)	3.42727
42	comp6119_seq0	A0A095C9J6	cAMP-dependent protein kinase type II regulatory subunit (Fragment)	3.425
43	comp4358_seq1	G4VJ20	Protein kinase	3.29141
44	comp4287_seq0	G4V7L2	Protein kinase	3.28865
45	comp6207_seq1	G4LZX9	Serine/threonine kinase	3.27978
46	comp4021_seq1	G4LZX4	Serine/threonine kinase (EC 2.7.11.12)	3.26278
47	comp7606_seq0	C4QJA8	Kinase	3.24576
48	comp7839_seq0	G4VGE2	Serine/threonine kinase	3.23355
49	comp6954_seq0	G4LX52	Tyrosine kinase	3.19373
50	comp11170_seq0	A0A095AML6	Adenylate kinase 9	3.18196
51	comp5319_seq3	G4VRV4	Galactokinase (EC 2.7.1.6)	3.16976
52	comp5572_seq2	A0A094ZQE6	Phosphatidylinositol 4-phosphate 3-kinase C2 domain-containing subunit alpha	3.15581
53	comp5532_seq0	A0A094ZNF0	Mitogen-activated protein kinase-binding protein 1	3.1038
54	comp5522_seq2	G4VGP5	Serine/threonine kinase (EC 2.7.11.1)	3.07331
55	comp10104_seq0	G4LWI4	Protein kinase (EC 2.7.11.25)	3.063
56	comp2878_seq7	G4VAJ8	Protein kinase	3.05884
57	comp3151_seq4	A0A095C927	Mitogen-activated protein kinase kinase kinase 15	3.04114
58	comp4560_seq1	G4VNY3	Ribosomal protein S6 kinase (EC 2.7.11.1)	3.01149
59	comp1313_seq1	G4VFP8	Receptor protein serine/threonine kinase (EC 2.7.11.30)	2.9716
60	comp6637_seq1	G4VCT2	Putative calcium/calmodulin-dependent protein kinase (EC 2.7.11.17)	2.94897
61	comp11170_seq1	A0A095AML6	Adenylate kinase 9	2.8833
62	comp5795_seq1	A0A094ZK96	MAP kinase-activating death domain protein	2.8666
63	comp6868_seq0	A0A094ZLE2	Serine/threonine kinase SAD-1 (Fragment)	2.86529
64	comp8132_seq0	A0A095BZ94	Membrane-associated guanylate kinase, WW and PDZ domain-containing protein 3 (Fragment)	2.86371
65	comp4720_seq0	G4LUZ9	Serine/threonine kinase	2.77033
66	comp7819_seq0	C1LEL0	Nucleoside-diphosphate kinase (EC 2.7.4.6)	2.73606
67	comp10146_seq1	C1LE12	Mitogen-activated protein kinase 15 (EC 2.7.11.24)	2.68338
68	comp9889_seq0	A0A094ZJL4	Mitogen-activated protein kinase kinase kinase 12	2.67427
69	comp3979_seq1	G4VLY7	Putative camp-dependent protein kinase catalytic subunit (EC 2.7.11.11)	2.63986
70	comp14413_seq1	A0A095C2H0	Serine/threonine-protein kinase D1	2.63732
71	comp1193_seq0	A0A094ZHF2	Receptor protein serine/threonine kinase (EC 2.7.11.30) (Fragment)	2.58716
72	comp8051_seq1	G4VLP0	Tyrosine-protein kinase (EC 2.7.10.2)	2.58361
73	comp3465_seq0	A0A095C6Z9	Calcium/calmodulin-dependent protein kinase type 1G	2.53406
74	comp2414_seq1	A0A095A4D0	Choline/ethanolamine kinase	2.53354
75	comp8294_seq0	A0A095AXP3	Leucine-rich repeat and guanylate kinase domain-containing protein	2.50749
76	comp2794_seq8	A0A095ASB2	Inositol hexakisphosphate and diphosphoinositol-pentakisphosphate kinase 2	2.49878
77	comp3478_seq1	G4VEW3	Dual specificity kinase	2.4891
78	comp5873_seq0	G4VNL9	Nucleoside diphosphate kinase (EC 2.7.4.6)	2.48029
79	comp15304_seq0	G4M1M8	Protein kinase (Fragment)	2.47735
80	comp5413_seq4	G4VN88	Serine/threonine kinase	2.47404
81	comp1407_seq2	A0A094ZDB6	Putative glycerol kinase 5	2.46461
82	comp6093_seq3	A0A094ZVI5	Serine/threonine-protein kinase PAK mbt	2.46412
83	comp2123_seq0	G4V7X6	Serine/threonine kinase	2.46128
84	comp7499_seq1	G4V7A0	Protein kinase	2.44847
85	comp2705_seq0	A0A095CC67	Mitogen-activated protein kinase kinase kinase kinase 5 (Fragment)	2.43371
86	comp8769_seq1	A0A095AMN1	Serine/threonine-protein kinase SIK3	2.42024
87	comp3673_seq0	G4M1S4	Kinase (EC 2.7.11.1)	2.37391
88	comp7183_seq1	A0A095ASB2	Inositol hexakisphosphate and diphosphoinositol-pentakisphosphate kinase 2	2.35904
89	comp3735_seq0	A0A095ANK3	Inactive tyrosine-protein kinase 7	2.31964
90	comp5068_seq1	A0A095AFK6	Cyclin-dependent kinase 16	2.30143
91	comp6380_seq1	A0A095C3T2	Receptor protein-tyrosine kinase (EC 2.7.10.1)	2.27597
92	comp3445_seq1	Q26566	Receptor protein-tyrosine kinase (EC 2.7.10.1)	2.25776
93	comp3465_seq1	A0A095C6Z9	Calcium/calmodulin-dependent protein kinase type 1G	2.25429
94	comp2801_seq1	A0A095CBV3	Mitogen-activated protein kinase (EC 2.7.11.24)	2.22048
95	comp3467_seq5	G4VD93	Phosphatidylinositol-4,5-bisphosphate 3-kinase catalytic subunit alpha PI3K (EC 2.7.1.137)	2.217
96	comp9236_seq0	A0A094ZFN0	Ethanolamine kinase 1	2.16438
97	comp5981_seq1	C1L3S7	Cyclin-dependent kinase-like 1 (EC 2.7.11.22)	2.14523
98	comp5532_seq1	A0A094ZNF0	Mitogen-activated protein kinase-binding protein 1	2.11769
99	comp1218_seq3	A0A094ZLA2	Connector enhancer of kinase suppressor of ras 2	2.09597
100	comp5971_seq0	G4V7A4	Phosphatidylinositol-4,5-bisphosphate 3-kinase catalytic subunit alpha PI3K (EC 2.7.1.153)	2.09547
101	comp2481_seq0	G4V9Y4	Phosphorylase b kinase regulatory subunit	2.06858
102	comp12365_seq0	A0A095BXV2	Adenylate kinase isoenzyme 5	2.02785
103	comp7202_seq0	G4VGA6	Putative choline/ethanolamine kinase	2.0266
104	comp7166_seq0	A0A095C883	Cyclin-dependent kinase 20	2.01994
105	comp7411_seq0	C7DT90	Receptor protein-tyrosine kinase (EC 2.7.10.1) (Fragment)	2.01488
106	comp1214_seq2	C1LED7	ATP-dependent 6-phosphofructokinase (ATP-PFK) (Phosphofructokinase) (EC 2.7.1.11) (Phosphohexokinase)	2.0139
107	comp490_seq2	A0A094ZKW6	Serine/threonine-protein kinase PAK 3	1.93266
108	comp619_seq0	A0A183K0U3	Non-specific serine/threonine protein kinase (EC 2.7.11.1)	1.90352
109	comp5447_seq3	A0A095BZW8	Myosin light chain kinase, smooth muscle	1.90094
110	comp5410_seq0	C1LFX7	Protein kinase	1.83829
111	comp8445_seq1	C1LDZ9	Nucleoside-diphosphate kinase (EC 2.7.4.6)	1.8067
112	comp6131_seq0	G4V6E6	Diacylglycerol kinase (DAG kinase) (EC 2.7.1.107)	1.78414
113	comp7282_seq0	A0A095AP22	Serine/threonine-protein kinase PAK 3	1.75548
114	comp3968_seq0	G4VDF7	Protein kinase (EC 2.7.11.25)	1.69154
115	comp2552_seq0	A0A095ATV1	Dual specificity tyrosine-phosphorylation-regulated kinase 2	1.68938
116	comp978_seq2	A0A094ZQS1	5'-AMP-activated protein kinase subunit gamma-1	1.66946
117	comp9326_seq0	A0A095ARW8	A-kinase anchor protein 14	1.65929
118	comp3586_seq0	G4M1B1	Mitogen-activated protein kinase (EC 2.7.11.24)	1.58454
119	comp5025_seq2	A0A094ZHE2	cGMP-dependent protein kinase (EC 2.7.11.12)	1.52541
120	comp2878_seq3	G4VAJ8	Protein kinase	1.51329
121	comp6997_seq0	G7YGF3	Serine/threonine-protein kinase-transforming protein Rmil	1.50686
122	comp5093_seq1	A0A095C7D4	Non-specific serine/threonine protein kinase (EC 2.7.11.1)	1.49616
123	comp7269_seq1	A0A095A1R9	Eukaryotic elongation factor 2 kinase	1.46507
124	comp2852_seq0	A0A095BYQ1	cGMP-dependent protein kinase, isozyme 1	1.44932
125	comp3257_seq0	G4VF74	Pyruvate kinase (EC 2.7.1.40)	1.40531
126	comp3363_seq1	A0A094ZMP4	Guanylate kinase	1.39324
127	comp2046_seq1	C1LLW8	Thymidylate kinase (EC 2.7.4.9)	1.3734
128	comp2259_seq0	G4VFB9	Protein kinase (EC 2.7.11.1)	1.36716
129	comp4161_seq1	G4V6J5	G protein-coupled receptor kinase (EC 2.7.11.-)	1.36659
130	comp6600_seq0	A0A094ZYZ4	Tyrosine-protein kinase (EC 2.7.10.2)	1.36074
131	comp2920_seq0	C7DT89	Receptor protein-tyrosine kinase (EC 2.7.10.1)	1.32839
132	comp1774_seq1	A0A094ZDY4	Serine/threonine-protein kinase PINK1, mitochondrial	1.32035
133	comp2744_seq4	G4V7A7	Tyrosine kinase	1.31058
134	comp5127_seq2	D1H0Y7	Abl kinase 1	1.29092
135	comp6055_seq0	C1LE74	Receptor protein serine/threonine kinase (EC 2.7.11.30)	1.26461
136	comp4994_seq0	Q7YSY1	Tyrosine-protein kinase (EC 2.7.10.2)	1.26149
137	comp3363_seq0	A0A094ZMP4	Guanylate kinase	1.25403
138	comp2897_seq2	G4VSZ2	Protein kinase (EC 2.7.11.17)	1.24576
139	comp2984_seq0	G4V711	Serine/threonine kinase (EC 2.7.11.25)	1.22769
140	comp432_seq0	A0A094ZUN9	Cyclin-dependent kinase 14 (Fragment)	1.20149
141	comp7626_seq0	Q6YHU9	LOK-like protein kinase	1.20128
142	comp4766_seq0	Q5D9F6	Mitogen-activated protein kinase (EC 2.7.11.24)	1.19082
143	comp4981_seq1	G4VJ06	Serine/threonine kinase	1.15004
144	comp3559_seq0	G4VCS7	Protein kinase	1.14316
145	comp5643_seq1	A0A094ZSZ9	SH3 domain-containing kinase-binding protein 1	1.1199
146	comp3509_seq0	G4V7H6	Putative glycogen synthase kinase 3-related (Gsk3) (EC 2.7.11.26)	1.1102
147	comp1461_seq1	G4VJQ1	Serine/threonine kinase	1.08213
148	comp5413_seq2	A0A095A1X6	Cyclin-G-associated kinase	1.08117
149	comp5983_seq1	G4VLK1	G protein-coupled receptor kinase (EC 2.7.11.-)	1.07724
150	comp626_seq4	A0A094ZHV8	Casein kinase I isoform delta	1.05886
151	comp4857_seq0	G4VDG4	Serine/threonine kinase	1.00569
152	comp2123_seq1	G4V7X6	Serine/threonine kinase	0.974241
153	comp4968_seq0	A0A095AF03	Mitogen-activated protein kinase (EC 2.7.11.24)	0.973408
154	comp1218_seq4	A0A094ZLA2	Connector enhancer of kinase suppressor of ras 2	0.903928

## Sheet: Up kinase in female (61)
No.	Transcripts_ID	Entry	Protein_Names	logFC
1	comp1218_seq2	A0A094ZLA2	Connector enhancer of kinase suppressor of ras 2	-11.2164
2	comp2950_seq0	C1LFA8	Dual specificity protein kinase CLK2 (EC 2.7.12.1)	-8.08734
3	comp4288_seq2	G4VPT2	Protein kinase	-7.15532
4	comp2965_seq0	C7TXQ4	Fak-like tyrosine kinase (EC 2.7.10.1)	-7.08124
5	comp3334_seq0	A0A095BUS0	Serine/threonine-protein kinase haspin	-5.91173
6	comp490_seq0	A0A094ZKW6	Serine/threonine-protein kinase PAK 3	-5.72559
7	comp5552_seq1	A0A095CCJ3	Serine/threonine-protein kinase tousled-like 2	-5.17594
8	comp3708_seq0	A0A094ZN82	Kinase (EC 2.7.-.-)	-5.06365
9	comp1723_seq5	A0A095C4S5	cAMP-dependent protein kinase regulatory subunit	-4.28171
10	comp2744_seq5	G4V7A7	Tyrosine kinase	-4.11966
11	comp2179_seq3	G4LWE1	Serine/threonine-protein kinase rio1 (Rio kinase 1), putative	-4.02751
12	comp4217_seq3	A0A095C0N9	Cell division cycle 7-related protein kinase	-3.98647
13	comp2046_seq3	C1LLW8	Thymidylate kinase (EC 2.7.4.9)	-3.95146
14	comp2752_seq1	G4LW63	Protein kinase	-3.36811
15	comp243_seq0	Q86H19	Nucleoside diphosphate kinase (EC 2.7.4.6) (Fragment)	-3.33278
16	comp9158_seq0	G4VJI6	Non-specific serine/threonine protein kinase (EC 2.7.11.1)	-3.28168
17	comp9200_seq2	G4VRC4	Putative phosphatidylinositol 3-and 4-kinase	-3.26306
18	comp359_seq1	Q86FQ5	Casein kinase II subunit beta (CK II beta)	-3.21281
19	comp8359_seq0	G4V912	Serine/threonine kinase	-3.10545
20	comp432_seq1	A0A094ZUN9	Cyclin-dependent kinase 14 (Fragment)	-2.93459
21	comp354_seq0	C1L7H2	Alpha subunit of casein kinase II (EC 2.7.11.1)	-2.87893
22	comp618_seq1	C1LJ27	Putative Elongation factor 2 kinase (EEF-2 kinase) (EEF-2K) (Calcium/calmodulin-dependent eukaryotic elongation factor-2 kinase) (EC 2.7.11.20)	-2.84453
23	comp2148_seq3	G4VSL9	Serine/threonine kinase (EC 2.7.11.11)	-2.78542
24	comp8994_seq0	C1LJ80	Sphingosine kinase 2	-2.70532
25	comp5138_seq1	A0A094ZJJ6	Serine/threonine-protein kinase VRK1	-2.66415
26	comp6435_seq3	C1LDG8	LIM motif-containing protein kinase 1 (EC 2.7.11.1)	-2.65575
27	comp8605_seq1	G4VTW8	Serine/threonine kinase	-2.64954
28	comp4966_seq3	A0A094ZZ24	CDK-activating kinase assembly factor MAT1	-2.62847
29	comp3151_seq1	A0A095C927	Mitogen-activated protein kinase kinase kinase 15	-2.61493
30	comp2148_seq2	G4VSL9	Serine/threonine kinase (EC 2.7.11.11)	-2.41876
31	comp382_seq0	C1LJY4	Cyclin-dependent kinases regulatory subunit	-2.36022
32	comp1407_seq1	A0A094ZDB6	Putative glycerol kinase 5	-2.33446
33	comp9200_seq0	G4VRC4	Putative phosphatidylinositol 3-and 4-kinase	-2.28632
34	comp2878_seq1	G4VAJ8	Protein kinase	-2.28169
35	comp6363_seq1	C1LE39	Serine/threonine-protein kinase PLK (EC 2.7.11.21) (Polo-like kinase)	-2.21538
36	comp1285_seq0	C1LHH4	Putative Cell division protein kinase 10 (Serine/threonine-protein kinase PISSLRE) (EC 2.7.11.22)	-2.13116
37	comp359_seq0	Q86FQ5	Casein kinase II subunit beta (CK II beta)	-2.12131
38	comp623_seq1	Q5DEU7	Casein kinase II subunit beta (CK II beta)	-2.09083
39	comp8994_seq1	C1LJ82	Sphingosine kinase 2	-2.02525
40	comp943_seq0	C1L483	Cyclin-dependent kinase 2-associated protein 2	-2.02295
41	comp2069_seq2	C1LE19	Non-receptor tyrosine kinase spore lysis A (EC 2.7.10.2)	-2.0131
42	comp419_seq3	G4VT88	Related to multifunctional cyclin-dependent kinase-related	-1.92862
43	comp6340_seq1	C1L4T6	Putative UPF0334 kinase-like protein	-1.89634
44	comp1407_seq0	A0A094ZDB6	Putative glycerol kinase 5	-1.87071
45	comp3065_seq1	C1L4W2	Guanylate kinase (EC 2.7.4.8)	-1.82665
46	comp6799_seq1	A0A095CFW5	Polynucleotide 5'-hydroxyl-kinase GRC3	-1.7451
47	comp7864_seq0	A0A095CET5	Wee1-like protein kinase	-1.6613
48	comp2987_seq0	A0A095C0S2	Activated CDC42 kinase 1 (Fragment)	-1.59608
49	comp6954_seq2	A0A094ZNC8	Tyrosine-protein kinase transmembrane receptor Ror2	-1.5412
50	comp956_seq1	A0A095AFK6	Cyclin-dependent kinase 16	-1.49954
51	comp5742_seq1	C1L4K8	Mevalonate kinase (MK) (EC 2.7.1.36)	-1.48529
52	comp1343_seq2	C1L586	Serine-threonine kinase receptor-associated protein	-1.46437
53	comp3708_seq1	Q5DHU6	Kinase (EC 2.7.-.-)	-1.41221
54	comp213_seq0	A0A095B272	Phosphorylase b kinase regulatory subunit	-1.34191
55	comp4358_seq2	G4VJ20	Protein kinase	-1.34064
56	comp4288_seq0	G4VPT2	Protein kinase	-1.27932
57	comp173_seq3	C1LT16	Phosphoglycerate kinase (EC 2.7.2.3)	-1.2315
58	comp1239_seq3	A0A095C471	NAD kinase	-1.22829
59	comp6700_seq1	C1L3Q7	Pyridoxal (Pyridoxine, vitamin B6) kinase (EC 2.7.1.35)	-1.12647
60	comp3409_seq1	G4VNU5	Non-specific serine/threonine protein kinase (EC 2.7.11.1)	-1.0974
61	comp1497_seq1	C1LG48	Non-specific serine/threonine protein kinase (EC 2.7.11.1)	-1.00756
