# Supplementary material for: A reanalysis and integration of transcriptomics and proteomics datasets unveil novel drug targets for Mekong schistosomiasis
Source: Sci Rep. 2024 Jun 5;14:12969. doi: 10.1038/s41598-024-63869-0 (PMC11153569; doi:10.1038/s41598-024-63869-0)
Supplement: Supplementary file 2 — Supplementary Information 2. [file 41598_2024_63869_MOESM2_ESM.xlsx]

## Sheet: All kinase in male (25)
No.	Accession	Entry	Description	PS	emPAI
1	comp243_seq0	Q86H19	Nucleoside diphosphate kinase (EC 2.7.4.6) (Fragment)	150	0.16
2	comp217_seq0	Q5DAM7	Pyruvate kinase (EC 2.7.1.40)	192	0.07
3	comp203_seq1	Q5DA21	Calmodulin 3b (Phosphorylase kinase, delta)	55	0.03
4	comp5767_seq0	A0A095BTC2	Diacylglycerol kinase (DAG kinase) (EC 2.7.1.107) (Fragment)	72	0.02
5	comp1407_seq0	A0A094ZDB6	Putative glycerol kinase 5	54	0.02
6	comp2100_seq2	G4LVH5	Non-specific serine/threonine protein kinase (EC 2.7.11.1)	56	0.01
7	comp4214_seq0	Q6YHU9	LOK-like protein kinase	94	no emPAI
8	comp490_seq0	A0A094ZKW6	Serine/threonine-protein kinase PAK 3	93	no emPAI
9	comp8898_seq0	A0A094ZKV8	Serine-protein kinase ATM	71	no emPAI
10	comp3906_seq0	G4VF42	Serine/threonine kinase	70	no emPAI
11	comp6805_seq8	G4VR18	Serine/threonine kinase (EC 2.7.11.1)	70	no emPAI
12	comp7273_seq1	A0A094ZQS1	5'-AMP-activated protein kinase subunit gamma-1	68	no emPAI
13	comp3467_seq4	G4VD93	Phosphatidylinositol-4,5-bisphosphate 3-kinase catalytic subunit alpha PI3K (EC 2.7.1.137)	66	no emPAI
14	comp3445_seq0	Q26566	Receptor protein-tyrosine kinase (EC 2.7.10.1)	66	no emPAI
15	comp13705_seq0	C1LDK0	Ribosomal protein S6 kinase alpha-2 (EC 2.7.11.1)	66	no emPAI
16	comp3944_seq3	A0A094ZJN8	Cyclin-dependent kinase 11B	65	no emPAI
17	comp5577_seq3	G4VP68	Tyrosine kinase	63	no emPAI
18	comp3159_seq0	C1L6A9	Integrin-linked kinase-associated serine/threonine phosphatase 2C (EC 3.1.3.16)	57	no emPAI
19	comp5572_seq1	A0A094ZQE6	Phosphatidylinositol 4-phosphate 3-kinase C2 domain-containing subunit alpha	54	no emPAI
20	comp2794_seq4	A0A095ASB2	Inositol hexakisphosphate and diphosphoinositol-pentakisphosphate kinase 2	53	no emPAI
21	comp4358_seq2	G4VJ20	Protein kinase	53	no emPAI
22	comp2179_seq1	A0A095BVD2	Serine/threonine-protein kinase RIO1	50	no emPAI
23	comp7606_seq0	C4QJA8	Kinase	49	no emPAI
24	comp432_seq1	A0A094ZUN9	Cyclin-dependent kinase 14 (Fragment)	47	no emPAI
25	comp3968_seq0	G4VDF7	Protein kinase (EC 2.7.11.25)	47	no emPAI

## Sheet: All kinasse in female (24)
No.	Accession	Entry	Description	PS	emPAI
1	comp173_seq3	C1LT16	Phosphoglycerate kinase (EC 2.7.2.3)	301	0.22
2	comp354_seq0	C1L7H2	Alpha subunit of casein kinase II (EC 2.7.11.1)	250	0.19
3	comp854_seq1	A0A094ZXT8	Phosphatidylinositol 4-phosphate 5-kinase type-1 alpha	430	0.13
4	comp5447_seq2	A0A095BZW8	Myosin light chain kinase, smooth muscle	84	no emPAI
5	comp6982_seq0	A0A094ZNF0	Mitogen-activated protein kinase-binding protein 1	72	no emPAI
6	comp8898_seq0	A0A094ZKV8	Serine-protein kinase ATM	71	no emPAI
7	comp3906_seq0	G4VF42	Serine/threonine kinase	70	no emPAI
8	comp6805_seq8	G4VR18	Serine/threonine kinase (EC 2.7.11.1)	70	no emPAI
9	comp7273_seq1	A0A094ZQS1	5'-AMP-activated protein kinase subunit gamma-1	68	no emPAI
10	comp3445_seq0	Q26566	Receptor protein-tyrosine kinase (EC 2.7.10.1)	66	no emPAI
11	comp13705_seq0	C1LDK0	Ribosomal protein S6 kinase alpha-2 (EC 2.7.11.1)	66	no emPAI
12	comp3467_seq4	G4VD93	Phosphatidylinositol-4,5-bisphosphate 3-kinase catalytic subunit alpha PI3K (EC 2.7.1.137)	66	no emPAI
13	comp3944_seq3	A0A094ZJN8	Cyclin-dependent kinase 11B	65	no emPAI
14	comp3586_seq1	G4M1B1	Mitogen-activated protein kinase (EC 2.7.11.24)	56	no emPAI
15	comp2100_seq2	G4LVH5	Non-specific serine/threonine protein kinase (EC 2.7.11.1)	56	no emPAI
16	comp5572_seq1	A0A094ZQE6	Phosphatidylinositol 4-phosphate 3-kinase C2 domain-containing subunit alpha	54	no emPAI
17	comp2794_seq4	A0A095ASB2	Inositol hexakisphosphate and diphosphoinositol-pentakisphosphate kinase 2	53	no emPAI
18	comp4358_seq2	G4VJ20	Protein kinase	53	no emPAI
19	comp4161_seq0	A0A095ANH6	G protein-coupled receptor kinase (EC 2.7.11.-)	50	no emPAI
20	comp2179_seq1	A0A095BVD2	Serine/threonine-protein kinase RIO1	50	no emPAI
21	comp7606_seq0	C4QJA8	Kinase	49	no emPAI
22	comp11492_seq4	A0A094ZLI7	Calcium-dependent protein kinase C	48	no emPAI
23	comp3968_seq0	G4VDF7	Protein kinase (EC 2.7.11.25)	47	no emPAI
24	comp432_seq1	A0A094ZUN9	Cyclin-dependent kinase 14 (Fragment)	47	no emPAI

## Sheet: Up kinase in male (9)
No.	Accession	Entry	Description	PS	Proteome Level	Biological Function
1	comp243_seq0	Q86H19	Nucleoside diphosphate kinase (EC 2.7.4.6) (Fragment)	150	2	cell proliferation
2	comp217_seq0	Q5DAM7	Pyruvate kinase (EC 2.7.1.40)	192	ONLY_M	energy
3	comp4214_seq0	Q6YHU9	LOK-like protein kinase	94	ONLY_M	unknown
4	comp490_seq0	A0A094ZKW6	Serine/threonine-protein kinase PAK 3	93	ONLY_M	signaling
5	comp5767_seq0	A0A095BTC2	Diacylglycerol kinase (DAG kinase) (EC 2.7.1.107) (Fragment)	72	ONLY_M	energy
6	comp5577_seq3	G4VP68	Tyrosine kinase	63	ONLY_M	signaling
7	comp3159_seq0	C1L6A9	Integrin-linked kinase-associated serine/threonine phosphatase 2C (EC 3.1.3.16)	57	ONLY_M	Nutrient uptake
8	comp203_seq1	Q5DA21	Calmodulin 3b (Phosphorylase kinase, delta)	55	ONLY_M	muscle
9	comp1407_seq0	A0A094ZDB6	Putative glycerol kinase 5	54	ONLY_M	energy

## Sheet: Up kinase in Female (8)
No.	Accession	Entry	Description	PS	Proteome Level	Biological Function
1	comp854_seq1	A0A094ZXT8	Phosphatidylinositol 4-phosphate 5-kinase type-1 alpha	430	-3.25	embryogenesis
2	comp173_seq3	C1LT16	Phosphoglycerate kinase (EC 2.7.2.3)	301	-2.125	meiotic and postmeiotic spermatogenic cells
3	comp354_seq0	C1L7H2	Alpha subunit of casein kinase II (EC 2.7.11.1)	250	-6.33	mitosis
4	comp5447_seq2	A0A095BZW8	Myosin light chain kinase, smooth muscle	84	ONLY_F	smooth muscle contraction
5	comp6982_seq0	A0A094ZNF0	Mitogen-activated protein kinase-binding protein 1	72	ONLY_F	differentiation
6	comp3586_seq1	G4M1B1	Mitogen-activated protein kinase (EC 2.7.11.24)	56	ONLY_F	differentiation
7	comp4161_seq0	A0A095ANH6	G protein-coupled receptor kinase (EC 2.7.11.-)	50	ONLY_F	signaling
8	comp11492_seq4	A0A094ZLI7	Calcium-dependent protein kinase C	48	ONLY_F	signaling
